# Supplementary material for: The major horse satellite DNA family is associated with centromere competence
Source: Mol Cytogenet. 2016 Apr 27;9:35. doi: 10.1186/s13039-016-0242-z (PMC4847189; doi:10.1186/s13039-016-0242-z)
Supplement: Additional file 1: Table S1. — Enriched regions found on the unplaced contigs. The columns represent: the accession number of the contigs, the start and end position of the enriched region within the contig, the length of the region, and the statistical parameters calculated by the peak caller [pile-up, fold enrichment, -log10(p-value), -log10(q-value)]. Regions are listed according to their contig number. (XLS 211 kb) [file 13039_2016_242_MOESM1_ESM.xls]

## Sheet: .tabular)Galaxy323-(Compare_two
Supplementary Table S1 - Enriched regions found on the unplaced contigs. The columns represent: the accession number of the contigs, the start and end position of the enriched region within the contig, the length of the region, and the statistical parameters calculated by the peak caller [pile-up, fold enrichment, -log10(p-value), -log10(q-value)]. Regions are listed according to their contig num…
contig	start	end	length	pileup	-LOG10(pvalue)	fold_enrichment	-LOG10(qvalue)
NW_001867436.1	1847	3711	1865	102	132.4	33.58	128.2
NW_001867436.1	4039	6306	2268	145	142.56	20.71	138.22
NW_001867440.1	2081	2526	446	153	146.97	19.95	142.57
NW_001867440.1	3600	5154	1555	169	168.98	21.99	164.3
NW_001867441.1	3104	5528	2425	128	119.37	18.27	115.35
NW_001867441.1	5785	8213	2429	196	133.87	11.07	129.65
NW_001867447.1	6559	7591	1033	145	164.4	27.9	159.78
NW_001867450.1	4627	5443	817	131	107.85	14.56	103.99
NW_001867453.1	2111	3464	1354	130	128.55	20.54	124.41
NW_001867456.1	149	6738	6590	168	193.01	29.63	188.01
NW_001867456.1	6942	8510	1569	140	123.97	16.8	119.89
NW_001867460.1	344	2663	2320	111	119.8	23.65	115.77
NW_001867460.1	3181	5537	2357	126	133.66	23.52	129.45
NW_001867461.1	1973	7604	5632	157	114.42	12.06	110.47
NW_001867462.1	3346	8031	4686	205	158.02	13.63	153.48
NW_001867463.1	1	1969	1969	187	149.11	14.35	144.68
NW_001867463.1	2177	4393	2217	127	138.26	24.85	133.98
NW_001867466.1	202	2018	1817	146	124.1	15.66	120.02
NW_001867466.1	2124	5149	3026	227	198.55	17.41	193.48
NW_001867466.1	6543	8889	2347	112	125.71	25.66	121.6
NW_001867469.1	6135	7544	1410	155	128.06	14.99	123.92
NW_001867470.1	79	4164	4086	126	116.82	18.02	112.83
NW_001867470.1	5969	6911	943	122	152.43	32.89	147.96
NW_001867470.1	7035	8999	1965	195	163.3	15.77	158.69
NW_001867470.1	9103	9812	710	126	197.05	53.78	192
NW_001867471.1	45	2171	2127	130	146.16	26.73	141.77
NW_001867471.1	3401	6252	2852	127	118.14	18.16	114.14
NW_001867473.1	87	821	735	121	104.95	15.8	101.13
NW_001867477.1	50	2185	2136	225	242.3	26.93	236.58
NW_001867477.1	4342	5669	1328	153	109.98	11.76	106.09
NW_001867480.1	18	3097	3080	180	133.12	12.53	128.91
NW_001867480.1	5892	7913	2022	174	157.09	17.97	152.56
NW_001867487.1	107	9209	9103	183	181.68	21.92	176.84
NW_001867495.1	2290	5763	3474	182	139.17	13.29	134.88
NW_001867499.1	4249	5289	1041	122	115.06	18.51	111.1
NW_001867499.1	6479	8772	2294	100	117.75	27.38	113.75
NW_001867508.1	512	2704	2193	109	122.3	25.46	118.24
NW_001867520.1	23	3667	3645	214	234.68	27.85	229.09
NW_001867521.1	6641	9021	2381	168	149.31	17.36	144.88
NW_001867525.1	2750	5812	3063	138	111.9	14.28	107.98
NW_001867525.1	5993	8528	2536	168	134.94	14.38	130.71
NW_001867527.1	7797	9057	1261	190	172.39	18.35	167.67
NW_001867533.1	47	1214	1168	115	122.02	23.05	117.96
NW_001867533.1	6992	8856	1865	145	153.4	24.08	148.92
NW_001867536.1	4832	5445	614	130	166.83	35.52	162.18
NW_001867542.1	2149	3415	1267	173	128.85	12.64	124.7
NW_001867542.1	5670	8698	3029	109	113.33	21.86	109.39
NW_001867544.1	822	1556	735	117	117.34	20.69	113.35
NW_001867548.1	6140	8817	2678	161	118.92	12.37	114.91
NW_001867566.1	99	704	606	134	111.52	14.89	107.61
NW_001867566.1	951	2054	1104	128	113.86	16.71	109.92
NW_001867569.1	5973	6488	516	147	133.01	17.63	128.8
NW_001867576.1	396	700	305	115	141.87	31.45	137.54
NW_001867583.1	63	912	850	112	104.12	17.72	100.31
NW_001867583.1	1710	4493	2784	165	156.93	19.78	152.4
NW_001867584.1	1552	5334	3783	164	149.63	18.2	145.2
NW_001867584.1	5649	8434	2786	109	122.76	25.66	118.7
NW_001867590.1	5312	6173	862	212	123.04	8.69	118.97
NW_001867592.1	3473	6707	3235	135	122.93	17.62	118.86
NW_001867594.1	1020	1727	708	130	111.3	15.61	107.39
NW_001867597.1	43	1056	1014	136	113.97	15.11	110.02
NW_001867597.1	2926	6502	3577	162	113.17	11.29	109.23
NW_001867599.1	44	497	454	151	132.8	16.77	128.6
NW_001867604.1	3698	6647	2950	105	115.71	24.31	111.74
NW_001867604.1	8224	8660	437	159	148.86	19.06	144.44
NW_001867616.1	789	2497	1709	154	118.43	13.19	114.42
NW_001867618.1	3183	8324	5142	129	169.37	37.25	164.69
NW_001867620.1	1349	2761	1413	187	118.62	9.82	114.61
NW_001867623.1	2359	4209	1851	126	138.31	25.24	134.03
NW_001867626.1	890	2857	1968	145	120.4	14.99	116.36
NW_001867626.1	2977	7391	4415	142	187.33	38.77	182.41
NW_001867629.1	15	4544	4530	191	125.56	10.39	121.46
NW_001867629.1	4763	5376	614	137	120.13	16.44	116.1
NW_001867635.1	2	3358	3357	204	324.88	67.97	317.1
NW_001867636.1	6559	8469	1911	184	256.18	47.37	250.16
NW_001867640.1	3862	8182	4321	158	119.2	12.8	115.18
NW_001867642.1	7463	8428	966	145	125.19	16.11	121.09
NW_001867645.1	1989	8290	6302	142	160.99	27.76	156.41
NW_001867653.1	28	3585	3558	131	126.46	19.62	122.34
NW_001867653.1	4579	8021	3443	223	171.06	13.61	166.35
NW_001867653.1	8473	9398	926	105	138.65	35.14	134.37
NW_001867654.1	5881	7290	1410	128	113.86	16.71	109.92
NW_001867657.1	4618	7820	3203	128	108.81	15.37	104.94
NW_001867662.1	1	5951	5951	140	151.19	24.96	146.74
NW_001867663.1	454	2018	1565	138	180.45	37.69	175.62
NW_001867664.1	3001	6038	3038	146	137.51	19.04	133.24
NW_001867665.1	4520	6207	1688	154	116.31	12.78	112.33
NW_001867668.1	3582	5537	1956	184	127.3	11.24	123.17
NW_001867692.1	1161	4335	3175	225	158.82	11.8	154.27
NW_001867698.1	71	8017	7947	180	211.87	31.73	206.61
NW_001867700.1	440	1279	840	160	129.67	14.53	125.51
NW_001867700.1	1645	5615	3971	170	125.45	12.42	121.35
NW_001867703.1	375	2133	1759	206	141.44	11.21	137.12
NW_001867703.1	4067	6777	2711	168	104.8	9.49	100.98
NW_001867714.1	5784	7981	2198	148	146.72	21.14	142.33
NW_001867717.1	471	2957	2487	166	164.9	21.63	160.27
NW_001867722.1	2155	4193	2039	123	118.91	19.45	114.9
NW_001867722.1	4421	7610	3190	220	180.13	15.3	175.31
NW_001867724.1	1531	7862	6332	148	162.41	26.12	157.81
NW_001867728.1	1069	2045	977	121	116.19	19.13	112.21
NW_001867728.1	2202	7918	5717	149	125.32	15.41	121.22
NW_001867731.1	1573	3828	2256	156	176.5	28.21	171.73
NW_001867735.1	1	579	579	122	132.34	24.44	128.14
NW_001867735.1	1663	3285	1623	140	123.97	16.8	119.89
NW_001867739.1	6045	6781	737	117	117.34	20.69	113.35
NW_001867744.1	1550	4110	2561	188	175.57	19.41	170.81
NW_001867744.1	5119	7683	2565	156	151.07	20.34	146.62
NW_001867751.1	422	1567	1146	164	186.8	28.93	181.88
NW_001867751.1	1818	5517	3700	163	176.04	25.72	171.27
NW_001867751.1	6388	7846	1459	152	204.75	41.48	199.59
NW_001867755.1	87	4020	3934	129	165.14	35.25	160.51
NW_001867755.1	4146	5184	1039	102	120.92	27.93	116.88
NW_001867761.1	49	3547	3499	169	156.22	18.75	151.7
NW_001867761.1	3821	6278	2458	194	197.19	23.23	192.14
NW_001867769.1	535	1168	634	106	109.56	21.47	105.68
NW_001867769.1	1743	2316	574	219	162.66	12.84	158.06
NW_001867770.1	1344	3123	1780	178	174.73	21.33	169.98
NW_001867774.1	2654	3579	926	108	104.88	19.11	101.06
NW_001867788.1	1450	7656	6207	218	142.04	10.35	137.71
NW_001867795.1	151	5142	4992	143	113.61	13.83	109.67
NW_001867800.1	1768	4485	2718	115	108.11	18.19	104.25
NW_001867803.1	523	2685	2163	158	147.52	18.95	143.12
NW_001867803.1	2788	5976	3189	166	120.96	12.13	116.92
NW_001867805.1	2653	7412	4760	187	149.11	14.35	144.68
NW_001867808.1	2	978	977	171	197.69	30.15	192.63
NW_001867808.1	1277	2275	999	156	158.74	22.5	154.19
NW_001867811.1	2409	4436	2028	145	104.55	11.75	100.73
NW_001867811.1	4771	7581	2811	156	113.31	11.99	109.37
NW_001867812.1	3542	7505	3964	105	105.45	20.25	101.62
NW_001867819.1	19	2826	2808	130	128.55	20.54	124.41
NW_001867822.1	2907	6424	3518	115	108.11	18.19	104.25
NW_001867824.1	594	2084	1491	110	147.31	36.8	142.91
NW_001867826.1	208	2040	1833	138	107.72	13.35	103.86
NW_001867829.1	3998	7177	3180	197	161.15	15.12	156.57
NW_001867832.1	233	2566	2334	191	153.9	14.66	149.41
NW_001867836.1	56	2834	2779	173	161.54	19.2	156.95
NW_001867844.1	1	504	504	159	155.19	20.72	150.68
NW_001867845.1	106	783	678	165	188.35	29.1	183.41
NW_001867845.1	1561	3075	1515	120	114.83	18.98	110.87
NW_001867847.1	6089	7342	1254	111	116.21	22.26	112.23
NW_001867852.1	6530	7429	900	126	130.1	22.26	125.94
NW_001867857.1	5333	7038	1706	117	117.34	20.69	113.35
NW_001867863.1	17	2137	2121	143	117.96	14.79	113.96
NW_001867865.1	2400	5267	2868	212	125.44	8.93	121.34
NW_001867867.1	2413	3665	1253	110	119.37	23.86	115.35
NW_001867872.1	3889	5173	1285	144	190.79	39.31	185.82
NW_001867873.1	5286	6863	1578	161	157.95	20.98	153.41
NW_001867876.1	4415	5425	1011	138	111.9	14.28	107.98
NW_001867880.1	4568	5271	704	139	122.68	16.68	118.62
NW_001867889.1	1598	2447	850	153	109.98	11.76	106.09
NW_001867889.1	4638	6365	1728	104	114.21	24.08	110.26
NW_001867890.1	714	974	261	127	112.57	16.58	108.64
NW_001867890.1	1163	1459	297	112	110.38	19.81	106.48
NW_001867894.1	2895	5118	2224	119	141.12	29.23	136.8
NW_001867895.1	2308	2998	691	130	116.43	16.97	112.45
NW_001867903.1	421	5988	5568	123	137.81	26.18	133.54
NW_001867905.1	52	4724	4673	193	124.76	10.13	120.67
NW_001867911.1	20	610	591	146	117.19	14.12	113.2
NW_001867911.1	3558	7214	3657	192	210.59	27.38	205.35
NW_001867917.1	2188	4002	1815	173	132.64	13.29	128.44
NW_001867928.1	5628	6195	568	150	163.94	25.97	159.32
NW_001867938.1	584	2534	1951	136	113.97	15.11	110.02
NW_001867942.1	6031	7208	1178	108	119.64	24.75	115.62
NW_001867948.1	937	1552	616	123	112.86	17.59	108.93
NW_001867948.1	1703	4928	3226	121	110.24	17.31	106.35
NW_001867956.1	1119	2408	1290	209	191.65	18.95	186.67
NW_001867956.1	6760	7150	391	108	111.89	21.66	107.97
NW_001867972.1	12	1485	1474	213	171.66	14.82	166.95
NW_001867972.1	1714	3439	1726	202	216.75	26.29	211.43
NW_001867972.1	5796	7021	1226	116	121.1	22.36	117.06
NW_001867973.1	9	1096	1088	147	152.61	23.21	148.14
NW_001867973.1	3865	5110	1246	139	134.31	19.86	130.09
NW_001867978.1	341	2457	2117	143	127.83	17.16	123.7
NW_001867978.1	2639	7107	4469	165	179.01	26.03	174.2
NW_001867990.1	2414	4414	2001	140	106.13	12.72	102.29
NW_001868002.1	1	2748	2748	208	165.67	14.47	161.03
NW_001868008.1	5164	6472	1309	149	163.91	26.3	159.3
NW_001868012.1	1274	4975	3702	108	138.92	33.63	134.63
NW_001868017.1	835	3706	2872	157	186.33	31.4	181.42
NW_001868020.1	5918	6934	1017	156	120.76	13.36	116.72
NW_001868032.1	1417	4058	2642	130	144.34	26.03	139.98
NW_001868032.1	4483	6565	2083	200	105.39	7.57	101.56
NW_001868034.1	440	3309	2870	205	154.15	13.05	149.66
NW_001868047.1	3199	6674	3476	201	139.25	11.35	134.96
NW_001868054.1	6141	6860	720	166	111.2	10.58	107.29
NW_001868058.1	133	6836	6704	120	114.83	18.98	110.87
NW_001868061.1	1	2996	2996	157	135.3	16.23	131.07
NW_001868067.1	1	1451	1451	142	145.44	22.43	141.06
NW_001868067.1	4611	6840	2230	141	120.17	15.67	116.14
NW_001868069.1	3173	6760	3588	175	215.46	34.97	210.16
NW_001868078.1	1	1143	1143	125	136.81	25.04	132.55
NW_001868078.1	4018	5520	1503	152	144.03	19.39	139.67
NW_001868082.1	2568	5516	2949	181	166.27	18.69	161.63
NW_001868083.1	41	1749	1709	134	119.57	16.93	115.55
NW_001868087.1	1387	3489	2103	119	137.11	27.52	132.85
NW_001868088.1	14	1110	1097	206	138.34	10.81	134.06
NW_001868097.1	2173	3067	895	120	114.83	18.98	110.87
NW_001868100.1	1	5017	5017	168	264.59	61.61	258.43
NW_001868100.1	6095	6792	698	104	155.13	44.79	150.63
NW_001868103.1	1225	2107	883	145	142.56	20.71	138.22
NW_001868103.1	4525	6727	2203	232	235.73	23.78	230.12
NW_001868113.1	1	1821	1821	161	151.54	19.3	147.08
NW_001868119.1	1638	6717	5080	118	119.34	21.07	115.32
NW_001868121.1	31	4259	4229	156	157.96	22.27	153.42
NW_001868121.1	4428	5898	1471	177	155.57	17.1	151.06
NW_001868124.1	458	2099	1642	214	127.38	9.01	123.25
NW_001868124.1	3723	5357	1635	184	159.32	16.7	154.76
NW_001868132.1	10	5205	5196	181	150.73	15.49	146.28
NW_001868149.1	2616	4265	1650	102	120.92	27.93	116.88
NW_001868159.1	151	2047	1897	144	148.3	22.74	143.89
NW_001868159.1	5161	6428	1268	144	114.8	13.93	110.84
NW_001868164.1	1629	5472	3844	223	222.12	22.67	216.72
NW_001868166.1	375	1197	823	123	107.47	16.06	103.62
NW_001868173.1	2035	6491	4457	185	113.94	9.39	109.99
NW_001868180.1	1771	3125	1355	171	158.88	18.97	154.33
NW_001868183.1	1	3558	3558	165	197.14	32.23	192.09
NW_001868183.1	3867	11435	7569	208	225.68	27.07	220.23
NW_001868183.1	14479	15043	565	112	110.38	19.81	106.48
NW_001868183.1	17140	25990	8851	171	153.19	17.67	148.71
NW_001868183.1	26582	29634	3053	196	249.72	38.87	243.85
NW_001868183.1	35132	37654	2523	109	132.12	29.82	127.93
NW_001868183.1	43683	44281	599	124	193.8	53.33	188.79
NW_001868184.1	1	2019	2019	182	151.96	15.57	147.5
NW_001868185.1	1557	5689	4133	193	176.32	18.64	171.55
NW_001868186.1	1101	6535	5435	144	148.3	22.74	143.89
NW_001868187.1	1682	6482	4801	159	113.2	11.62	109.26
NW_001868199.1	1575	2406	832	139	141.18	21.96	136.86
NW_001868199.1	2792	3133	342	100	130.08	33.49	125.92
NW_001868202.1	3603	6535	2933	208	114.77	8.08	110.81
NW_001868206.1	66	3089	3024	193	170.8	17.51	166.1
NW_001868210.1	2574	6512	3939	127	118.14	18.16	114.14
NW_001868211.1	5075	6490	1416	160	111	11.15	107.1
NW_001868212.1	23	4929	4907	129	110.05	15.49	106.16
NW_001868217.1	2717	4762	2046	137	155.01	27.42	150.51
NW_001868219.1	1729	2819	1091	126	123.02	19.92	118.95
NW_001868220.1	1583	3364	1782	127	118.14	18.16	114.14
NW_001868220.1	4906	6504	1599	151	127.8	15.61	123.67
NW_001868226.1	182	1024	843	167	133.75	14.29	129.54
NW_001868226.1	1202	1805	604	181	160.7	17.49	156.13
NW_001868228.1	2823	5283	2461	149	125.32	15.41	121.22
NW_001868229.1	596	2169	1574	162	141.63	16.74	137.31
NW_001868229.1	5071	6012	942	159	116.66	12.22	112.68
NW_001868230.1	1	1131	1131	181	112.56	9.51	108.63
NW_001868232.1	2718	6495	3778	129	120.8	18.44	116.76
NW_001868234.1	64	1141	1078	107	118.72	24.77	114.71
NW_001868242.1	33	1679	1647	124	108.74	16.19	104.87
NW_001868244.1	1160	3583	2424	163	167.94	23.27	163.27
NW_001868244.1	4146	6726	2581	207	243.76	32.62	238.01
NW_001868248.1	1193	2918	1726	120	114.83	18.98	110.87
NW_001868248.1	3603	4224	622	113	111.77	19.98	107.85
NW_001868251.1	174	1112	939	106	109.03	21.26	105.15
NW_001868251.1	4142	6443	2302	189	112.83	8.98	108.9
NW_001868252.1	2245	3482	1238	179	135.71	13.07	131.47
NW_001868253.1	467	4060	3594	124	108.74	16.19	104.87
NW_001868258.1	2210	4225	2016	120	122.16	21.42	118.1
NW_001868265.1	1	5705	5705	151	150.92	21.56	146.47
NW_001868274.1	4607	6433	1827	178	127.36	11.84	123.23
NW_001868276.1	3124	5963	2840	160	117.79	12.29	113.79
NW_001868278.1	236	3361	3126	186	114.94	9.44	110.98
NW_001868280.1	2840	5684	2845	133	110.29	14.78	106.4
NW_001868281.1	16	856	841	149	109.01	12.07	105.13
NW_001868284.1	111	2203	2093	167	138.17	15.16	133.9
NW_001868285.1	4568	5553	986	138	167.27	31.88	162.61
NW_001868287.1	9	6303	6295	165	135.73	14.98	131.49
NW_001868288.1	293	3958	3666	190	161.89	16.25	157.3
NW_001868288.1	4631	6406	1776	129	115.14	16.84	111.18
NW_001868291.1	1709	4463	2755	170	118.6	11.31	114.59
NW_001868297.1	39	2274	2236	106	109.03	21.26	105.15
NW_001868303.1	37250	38888	1639	145	108.1	12.42	104.24
NW_001868309.1	64	5749	5686	143	146.87	22.58	142.47
NW_001868340.1	1321	3477	2157	129	171.25	38.15	166.54
NW_001868341.1	1317	3111	1795	101	109.74	23.39	105.85
NW_001868350.1	3770	5792	2023	123	112.86	17.59	108.93
NW_001868352.1	2093	6101	4009	145	157.91	25.59	153.37
NW_001868355.1	4322	6078	1757	169	124.33	12.35	120.24
NW_001868356.1	3908	6139	2232	171	171.92	22.28	167.2
NW_001868363.1	1127	4851	3725	133	140.21	23.49	135.91
NW_001868363.1	4970	6203	1234	118	106.33	16.88	102.49
NW_001868364.1	2441	3720	1280	138	189.07	41.81	184.12
NW_001868365.1	2634	6046	3413	121	116.19	19.13	112.21
NW_001868373.1	1453	3944	2492	115	132.74	27.37	128.54
NW_001868380.1	157	3136	2980	155	123.68	14.08	119.6
NW_001868380.1	4242	7069	2828	138	139.76	21.8	135.46
NW_001868387.1	477	3665	3189	138	103.84	12.54	100.03
NW_001868393.1	1	5803	5803	223	171.06	13.61	166.35
NW_001868395.1	3483	4004	522	166	200.79	33.19	195.69
NW_001868397.1	2919	4146	1228	132	104.74	13.66	100.92
NW_001868409.1	2917	6182	3266	156	144.86	18.71	140.49
NW_001868411.1	302	2233	1932	118	120.23	21.38	116.2
NW_001868415.1	48	2944	2897	112	110.38	19.81	106.48
NW_001868425.1	13225	14839	1615	193	203.51	25.13	198.37
NW_001868425.1	34541	35744	1204	158	108.85	11.01	104.98
NW_001868425.1	38298	41742	3445	149	125.32	15.41	121.22
NW_001868425.1	47580	48794	1215	158	119.2	12.8	115.18
NW_001868429.1	1694	2131	438	121	166.71	40.45	162.06
NW_001868433.1	2612	5339	2728	183	114.57	9.61	110.62
NW_001868434.1	138	2485	2348	172	124.15	11.98	120.07
NW_001868452.1	81	2462	2382	128	159.67	33.24	155.11
NW_001868452.1	2669	6101	3433	174	137.86	14.08	133.59
NW_001868462.1	1	2161	2161	112	117.66	22.45	113.66
NW_001868472.1	2732	6127	3396	207	213.03	24.08	207.76
NW_001868473.1	2663	4452	1790	207	145.77	11.68	141.39
NW_001868475.1	5593	6077	485	154	181.56	30.8	176.72
NW_001868479.1	117	830	714	138	103.84	12.54	100.03
NW_001868485.1	1998	3947	1950	192	210.59	27.38	205.35
NW_001868521.1	2171	2906	736	162	120.05	12.45	116.02
NW_001868525.1	1398	3492	2095	194	183.63	20.03	178.76
NW_001868527.1	2620	4196	1577	169	156.22	18.75	151.7
NW_001868528.1	3647	4791	1145	151	123.2	14.6	119.13
NW_001868530.1	1326	2617	1292	133	148.89	26.63	144.47
NW_001868534.1	3790	4977	1188	134	157.37	29.54	152.84
NW_001868541.1	745	3102	2358	171	134.31	13.84	130.09
NW_001868543.1	886	2548	1663	155	149.7	20.21	145.27
NW_001868547.1	209	2384	2176	169	131.96	13.68	127.77
NW_001868549.1	511	2941	2431	155	128.06	14.99	123.92
NW_001868549.1	4261	5416	1156	151	107.77	11.61	103.91
NW_001868553.1	4018	5746	1729	179	183.27	23.31	178.41
NW_001868556.1	258	2818	2561	154	131.54	15.92	127.36
NW_001868556.1	3116	4329	1214	104	124.1	28.47	120.02
NW_001868558.1	64	5794	5731	162	166.5	23.13	161.85
NW_001868560.1	382	1088	707	141	130.84	18.39	126.67
NW_001868564.1	1	2119	2119	119	120.15	21.04	116.12
NW_001868564.1	2933	4423	1491	123	178	45.2	173.21
NW_001868564.1	4647	5318	672	217	286.41	43.32	279.84
NW_001868571.1	656	5122	4467	189	151.5	14.51	147.04
NW_001868572.1	1	1970	1970	114	171.87	47.69	167.16
NW_001868572.1	3274	5895	2622	188	213.97	29.64	208.68
NW_001868573.1	2264	3727	1464	142	138.42	20.29	134.14
NW_001868573.1	4998	5858	861	214	204.42	20.66	199.27
NW_001868574.1	267	1568	1302	125	105.09	15.01	101.27
NW_001868574.1	2886	5849	2964	133	126.17	19.01	122.06
NW_001868576.1	1235	5051	3817	141	159.45	27.57	154.89
NW_001868584.1	84	2789	2706	172	127.71	12.56	123.58
NW_001868586.1	4341	5810	1470	223	138.85	9.66	134.56
NW_001868588.1	191	863	673	188	269.7	51.24	263.44
NW_001868602.1	351	1576	1226	204	136.23	10.71	131.98
NW_001868602.1	3823	5549	1727	170	151.9	17.56	147.44
NW_001868603.1	1651	3983	2333	154	107.73	11.26	103.87
NW_001868604.1	1322	3928	2607	138	132.94	19.72	128.74
NW_001868621.1	26	833	808	161	151.54	19.3	147.08
NW_001868622.1	62	861	800	197	267.53	45.41	261.32
NW_001868622.1	3793	5852	2060	228	199.83	17.48	194.74
NW_001868625.1	194	3183	2990	156	113.31	11.99	109.37
NW_001868625.1	3735	4908	1174	118	112.13	18.66	108.21
NW_001868632.1	1	5776	5776	120	108.93	17.17	105.05
NW_001868633.1	885	2787	1903	154	155.13	21.99	150.63
NW_001868633.1	3028	5686	2659	155	149.7	20.21	145.27
NW_001868640.1	3354	5771	2418	165	150.94	18.31	146.49
NW_001868642.1	11	3032	3022	158	115.54	12.14	111.57
NW_001868642.1	3146	5157	2012	152	129.05	15.71	124.9
NW_001868643.1	27	2795	2769	184	170.24	19	165.55
NW_001868663.1	1813	4482	2670	214	192.54	18.29	187.55
NW_001868671.1	2464	4612	2149	182	227.01	36.36	221.54
NW_001868674.1	64	1028	965	162	120.05	12.45	116.02
NW_001868675.1	1	1873	1873	153	161.31	24.15	156.73
NW_001868675.1	3554	5692	2139	156	129.28	15.08	125.13
NW_001868693.1	41	2246	2206	148	107.89	11.99	104.03
NW_001868694.1	71	3039	2969	115	130.92	26.6	126.74
NW_001868694.1	4144	5592	1449	104	106.19	20.87	102.35
NW_001868697.1	2009	4939	2931	172	131.49	13.21	127.31
NW_001868698.1	2229	5636	3408	124	127.24	21.91	123.11
NW_001868703.1	4496	5413	918	173	132.64	13.29	128.44
NW_001868705.1	244	3378	3135	182	108.47	8.93	104.6
NW_001868709.1	3935	5308	1374	139	133.4	19.6	129.19
NW_001868710.1	94	1411	1318	127	107.57	15.25	103.71
NW_001868714.1	45	3309	3265	125	135.28	24.46	131.05
NW_001868715.1	4221	5254	1034	139	134.2	19.83	129.98
NW_001868718.1	2887	5684	2798	174	122.96	11.58	118.89
NW_001868724.1	81	5491	5411	198	132.91	10.77	128.71
NW_001868726.1	4718	5328	611	123	118.91	19.45	114.9
NW_001868736.1	2373	3084	712	112	110.38	19.81	106.48
NW_001868747.1	1	246	246	136	153.48	27.22	149
NW_001868751.1	1383	2568	1186	120	118.68	20.23	114.67
NW_001868753.1	3863	4435	573	119	120.15	21.04	116.12
NW_001868758.1	10	5653	5644	208	202.74	21.47	197.61
NW_001868760.1	536	1548	1013	110	107.62	19.46	103.76
NW_001868773.1	1916	5489	3574	186	136.27	12.37	132.02
NW_001868774.1	2470	5590	3121	120	129.37	24.04	125.22
NW_001868778.1	40	1154	1115	138	135.26	20.41	131.03
NW_001868778.1	3272	5681	2410	125	144.54	28.08	140.17
NW_001868779.1	929	5024	4096	144	110.75	13.09	106.85
NW_001868781.1	1316	2984	1669	121	104.95	15.8	101.13
NW_001868783.1	32	657	626	121	104.95	15.8	101.13
NW_001868784.1	950	5554	4605	129	110.05	15.49	106.16
NW_001868796.1	246	2885	2640	132	159.71	31.39	155.15
NW_001868798.1	4123	4666	544	186	112.38	9.13	108.46
NW_001868807.1	3152	5537	2386	149	163.91	26.3	159.3
NW_001868811.1	3923	5164	1242	150	106.67	11.53	102.83
NW_001868817.1	327	2363	2037	184	149.85	14.89	145.41
NW_001868818.1	18	1853	1836	138	126.87	18	122.75
NW_001868818.1	4105	5279	1175	162	120.05	12.45	116.02
NW_001868823.1	1766	2498	733	142	126.54	17.04	122.42
NW_001868836.1	1	1194	1194	130	106.64	14.45	102.8
NW_001868842.1	1283	5486	4204	196	122.33	9.61	118.27
NW_001868845.1	3930	5515	1586	155	132.79	16.02	128.59
NW_001868847.1	697	2387	1691	205	209.23	23.62	204.01
NW_001868852.1	577	1614	1038	156	174.52	27.52	169.77
NW_001868863.1	119	2201	2083	147	160.91	25.95	156.33
NW_001868863.1	2488	5211	2724	120	108.93	17.17	105.05
NW_001868864.1	754	2207	1454	131	145.85	26.23	141.47
NW_001868871.1	3123	5125	2003	196	151.51	13.64	147.05
NW_001868878.1	8	1917	1910	189	132.73	11.55	128.53
NW_001868879.1	2278	3133	856	159	148.86	19.06	144.44
NW_001868890.1	15	471	457	109	126.55	27.3	122.43
NW_001868890.1	953	5260	4308	188	142.24	13.09	137.91
NW_001868894.1	55	700	646	122	106.21	15.93	102.37
NW_001868896.1	68	874	807	208	174.65	15.96	169.9
NW_001868900.1	1390	5177	3788	131	129.94	20.7	125.78
NW_001868912.1	49	4479	4431	138	147.53	24.37	143.12
NW_001868919.1	26	2726	2701	177	137.3	13.59	133.04
NW_001868932.1	1	1346	1346	151	104.49	11.04	100.68
NW_001868933.1	2093	5437	3345	178	127.36	11.84	123.23
NW_001868940.1	9	2730	2722	220	264.59	34.66	258.43
NW_001868940.1	3579	5092	1514	122	141.79	28.21	137.46
NW_001868944.1	2327	4278	1952	146	126.45	16.22	122.33
NW_001868952.1	2440	5083	2644	201	127.39	9.86	123.26
NW_001868954.1	71	1961	1891	113	111.49	19.89	107.58
NW_001868954.1	3235	5159	1925	166	132.55	14.21	128.35
NW_001868955.1	28	5302	5275	147	158.4	25.09	153.85
NW_001868956.1	4610	5389	780	104	114.21	24.08	110.26
NW_001868965.1	81	5148	5068	136	118.86	16.32	114.85
NW_001868971.1	267	3292	3026	171	142.18	15.34	137.85
NW_001868985.1	66	2878	2813	130	151.07	28.67	146.62
NW_001868991.1	233	3066	2834	159	128.46	14.44	124.32
NW_001868995.1	1	1988	1988	155	132.79	16.02	128.59
NW_001868995.1	2806	4080	1275	128	141.32	25.63	137
NW_001868996.1	956	4010	3055	173	121.87	11.51	117.82
NW_001868998.1	218	2722	2505	172	131.49	13.21	127.31
NW_001869001.1	85	2731	2647	129	127.16	20.39	123.04
NW_001869024.1	330	4938	4609	235	240.72	24.24	235.03
NW_001869027.1	1375	3017	1643	146	126.45	16.22	122.33
NW_001869027.1	3273	5236	1964	145	192.53	39.59	187.54
NW_001869029.1	269	4797	4529	142	153.45	25.07	148.97
NW_001869034.1	1229	5240	4012	156	157.96	22.27	153.42
NW_001869040.1	2840	4398	1559	112	120.24	23.45	116.21
NW_001869040.1	4517	5239	723	136	130.9	19.64	126.72
NW_001869047.1	384	4873	4490	148	115.41	13.45	111.44
NW_001869052.1	233	1645	1413	208	123.99	9.02	119.91
NW_001869052.1	44545	52588	8044	237	298.38	39.25	291.47
NW_001869052.1	52860	61364	8505	242	202.51	16.08	197.39
NW_001869053.1	3500	4591	1092	140	129.51	18.26	125.35
NW_001869054.1	2419	4104	1686	210	168.06	14.61	163.39
NW_001869060.1	3260	4235	976	112	110.38	19.81	106.48
NW_001869062.1	3760	5073	1314	171	123.04	11.91	118.97
NW_001869066.1	111	5104	4994	147	145.33	21	140.96
NW_001869067.1	1726	2712	987	110	123.26	25.46	119.19
NW_001869073.1	184	1858	1675	117	134.01	27.06	129.79
NW_001869075.1	22	3498	3477	122	132.34	24.44	128.14
NW_001869075.1	3620	5212	1593	125	115.49	17.88	111.52
NW_001869091.1	6	3275	3270	156	144.86	18.71	140.49
NW_001869093.1	580	2670	2091	103	107.14	21.58	103.29
NW_001869093.1	4001	5207	1207	148	128.98	16.44	124.83
NW_001869094.1	1503	3324	1822	149	141.55	19.43	137.23
NW_001869100.1	2748	5218	2471	187	144.99	13.65	140.62
NW_001869102.1	150	5251	5102	203	141.41	11.46	137.09
NW_001869104.1	75	3919	3845	218	261.36	34.35	255.26
NW_001869105.1	35	2610	2576	127	118.14	18.16	114.14
NW_001869117.1	1	4856	4856	144	129.12	17.28	124.97
NW_001869125.1	264	964	701	116	109.45	18.35	105.57
NW_001869125.1	3871	5239	1369	143	189.06	39.04	184.11
NW_001869126.1	33	1068	1036	135	143.13	23.84	138.78
NW_001869131.1	1030	3687	2658	233	122.96	7.65	118.89
NW_001869131.1	4342	4973	632	193	221.73	30.42	216.33
NW_001869138.1	626	4395	3770	154	122.49	13.99	118.43
NW_001869142.1	86	5048	4963	173	174.74	22.54	169.99
NW_001869146.1	2126	2985	860	122	124.39	21.56	120.3
NW_001869148.1	321	2448	2128	128	113.86	16.71	109.92
NW_001869159.1	29	4929	4901	153	106.65	11.18	102.81
NW_001869169.1	2944	3909	966	131	107.85	14.56	103.99
NW_001869176.1	505	1868	1364	195	146.48	12.97	142.09
NW_001869177.1	831	4381	3551	154	136.64	17.1	132.39
NW_001869193.1	3174	5170	1997	138	122.09	16.74	118.03
NW_001869202.1	48	3632	3585	147	170.52	29.41	165.82
NW_001869207.1	232	3208	2977	115	116.88	21.16	112.89
NW_001869211.1	2155	5115	2961	211	137.66	10.35	133.39
NW_001869215.1	1900	3228	1329	227	137.64	9.3	133.37
NW_001869223.1	2960	4833	1874	152	124.6	14.74	120.51
NW_001869227.1	881	4656	3776	189	215.51	29.8	210.2
NW_001869233.1	630	1509	880	118	128.07	24.28	123.93
NW_001869234.1	137	3989	3853	135	104.22	13.07	100.41
NW_001869246.1	84	1248	1165	116	109.45	18.35	105.57
NW_001869253.1	2420	5131	2712	169	140.62	15.34	136.31
NW_001869264.1	324	5004	4681	155	156.55	22.13	152.03
NW_001869265.1	3773	4924	1152	117	117.34	20.69	113.35
NW_001869267.1	531	3153	2623	203	178.34	17.36	173.54
NW_001869269.1	1	5107	5107	225	106.71	6.66	102.87
NW_001869270.1	83	1710	1628	119	123.51	22.22	119.43
NW_001869274.1	574	3296	2723	180	192.69	25.68	187.7
NW_001869284.1	938	4919	3982	110	123.26	25.46	119.19
NW_001869302.1	797	2862	2066	108	104.88	19.11	101.06
NW_001869306.1	244	5037	4794	118	118.46	20.76	114.45
NW_001869307.1	1150	5044	3895	192	118.32	9.42	114.31
NW_001869310.1	3546	4536	991	116	109.45	18.35	105.57
NW_001869315.1	4122	4969	848	116	106.38	17.39	102.54
NW_001869319.1	456	4689	4234	148	154.06	23.37	149.57
NW_001869320.1	115	4865	4751	156	144.86	18.71	140.49
NW_001869323.1	3348	5076	1729	118	112.13	18.66	108.21
NW_001869328.1	2685	4943	2259	173	128.85	12.64	124.7
NW_001869333.1	2461	4623	2163	138	120.8	16.41	116.76
NW_001869342.1	50	2936	2887	199	143.75	12.15	139.4
NW_001869350.1	80	4300	4221	220	153.36	11.54	148.88
NW_001869364.1	72	2146	2075	154	155.01	21.95	150.51
NW_001869364.1	3589	5001	1413	104	147.7	40.61	143.29
NW_001869372.1	355	2884	2530	127	112.57	16.58	108.64
NW_001869381.1	24	4963	4940	203	206.38	23.39	201.2
NW_001869384.1	235	2208	1974	172	210.55	34.38	205.31
NW_001869384.1	2709	5032	2324	143	189.06	39.04	184.11
NW_001869386.1	15	1053	1039	148	137.92	18.69	133.65
NW_001869394.1	3004	4856	1853	151	104.49	11.04	100.68
NW_001869400.1	3413	4943	1531	147	106.77	11.91	102.92
NW_001869403.1	1	1979	1979	130	160.93	32.84	156.35
NW_001869403.1	3353	4024	672	129	110.05	15.49	106.16
NW_001869413.1	1583	3250	1668	164	169.37	23.41	164.69
NW_001869413.1	3368	4919	1552	146	121.63	15.1	117.58
NW_001869414.1	1	1311	1311	172	120.78	11.45	116.74
NW_001869414.1	3110	4908	1799	116	132.46	26.83	128.26
NW_001869416.1	86	4914	4829	142	138.42	20.29	134.14
NW_001869418.1	73	3527	3455	130	116.43	16.97	112.45
NW_001869423.1	429	1034	606	166	172.25	23.69	167.53
NW_001869449.1	18	1354	1337	113	111.77	19.98	107.85
NW_001869449.1	4554	4939	386	177	106.05	8.98	102.22
NW_001869454.1	366	4843	4478	186	179.11	20.63	174.3
NW_001869460.1	2704	4269	1566	180	154.28	16.33	149.79
NW_001869463.1	100	4932	4833	163	159.02	20.79	154.47
NW_001869466.1	1955	3669	1715	191	131.66	11.21	127.47
NW_001869474.1	206	740	535	154	111.08	11.83	107.17
NW_001869475.1	103	4751	4649	155	146.54	19.36	142.15
NW_001869480.1	61	1570	1510	137	125.56	17.87	121.46
NW_001869482.1	2916	4920	2005	159	187.57	31.06	182.64
NW_001869493.1	4300	4835	536	130	122.14	18.59	118.08
NW_001869494.1	18	3472	3455	120	141.9	29.13	137.57
NW_001869501.1	477	2034	1558	115	108.11	18.19	104.25
NW_001869502.1	2273	3565	1293	111	124.18	25.43	120.1
NW_001869510.1	129	1531	1403	159	155.19	20.72	150.68
NW_001869516.1	4117	4847	731	120	138.66	27.75	134.38
NW_001869521.1	74	4926	4853	112	119.22	23.05	115.2
NW_001869537.1	550	4930	4381	126	111.29	16.45	107.38
NW_001869540.1	4021	4841	821	114	106.77	18.04	102.92
NW_001869541.1	662	4781	4120	159	120.35	12.88	116.32
NW_001869542.1	478	3046	2569	179	125.12	11.4	121.02
NW_001869542.1	3245	3762	518	101	109.74	23.39	105.85
NW_001869552.1	4052	4873	822	123	107.47	16.06	103.62
NW_001869566.1	1	2514	2514	130	147.34	27.19	142.94
NW_001869568.1	1525	3563	2039	150	163.94	25.97	159.32
NW_001869574.1	3958	4802	845	136	130.22	19.44	126.05
NW_001869589.1	182	1837	1656	154	126.84	14.89	122.72
NW_001869597.1	111	4621	4511	140	129.51	18.26	125.35
NW_001869604.1	74	3672	3599	140	123.97	16.8	119.89
NW_001869605.1	804	4808	4005	168	183.5	26.5	178.63
NW_001869610.1	884	2865	1982	171	168.42	21.35	163.75
NW_001869617.1	47	2365	2319	102	164.23	51.39	159.61
NW_001869617.1	2673	4254	1582	149	135.63	17.87	131.39
NW_001869632.1	2877	4674	1798	138	167.27	31.88	162.61
NW_001869636.1	589	2607	2019	157	135.3	16.23	131.07
NW_001869636.1	34347	35665	1319	153	121.3	13.9	117.25
NW_001869639.1	1	549	549	139	122.68	16.68	118.62
NW_001869639.1	2860	3710	851	136	153.48	27.22	149
NW_001869648.1	2477	4029	1553	131	145.85	26.23	141.47
NW_001869649.1	1031	2257	1227	161	115.4	11.77	111.43
NW_001869658.1	641	4363	3723	141	107.28	12.81	103.43
NW_001869666.1	1368	4748	3381	178	142.63	14.41	138.29
NW_001869677.1	2219	4528	2310	169	162.36	20.26	157.76
NW_001869688.1	1638	4149	2512	134	141.67	23.67	137.34
NW_001869691.1	3294	4013	720	180	111.56	9.45	107.65
NW_001869692.1	1	3609	3609	169	108.53	9.92	104.66
NW_001869698.1	166	4627	4462	112	143.96	33.99	139.6
NW_001869700.1	37	2988	2952	176	150.14	16.15	145.7
NW_001869702.1	1	388	388	129	127.16	20.39	123.04
NW_001869710.1	1	4774	4774	231	208.19	18.5	202.98
NW_001869716.1	35	3405	3371	157	111	11.48	107.1
NW_001869719.1	765	1320	556	146	113.07	13.27	109.14
NW_001869720.1	101	1948	1848	108	104.88	19.11	101.06
NW_001869724.1	3964	4464	501	108	143.83	36.14	139.47
NW_001869727.1	3431	4706	1276	107	118.72	24.77	114.71
NW_001869732.1	345	1349	1005	127	112.57	16.58	108.64
NW_001869735.1	1476	3002	1527	151	107.77	11.61	103.91
NW_001869739.1	2465	4708	2244	156	129.28	15.08	125.13
NW_001869744.1	298	4660	4363	218	136.48	9.73	132.23
NW_001869749.1	1834	4423	2590	121	108.78	16.88	104.91
NW_001869765.1	821	2054	1234	121	110.24	17.31	106.35
NW_001869780.1	32	2513	2482	183	260.49	49.89	254.4
NW_001869782.1	590	1981	1392	101	119.33	27.66	115.31
NW_001869783.1	1777	4671	2895	156	231.13	52.05	225.6
NW_001869792.1	5247	8160	2914	103	114.34	24.54	110.39
NW_001869804.1	2284	3180	897	184	134.03	12.24	129.81
NW_001869805.1	66	1118	1053	158	127.26	14.35	123.13
NW_001869805.1	1229	3826	2598	175	185.34	24.97	180.45
NW_001869810.1	16	2380	2365	115	115.99	20.84	112.02
NW_001869818.1	1	512	512	133	132.73	21.01	128.53
NW_001869818.1	710	4693	3984	176	118.74	10.76	114.73
NW_001869821.1	1525	1950	426	108	107.07	19.88	103.22
NW_001869822.1	1497	4728	3232	133	149.57	26.88	145.14
NW_001869822.1	5129	10780	5652	192	129.6	10.84	125.44
NW_001869822.1	34639	38075	3437	149	116.58	13.54	112.6
NW_001869822.1	39910	50905	10996	195	168.17	16.68	163.5
NW_001869822.1	52368	53482	1115	163	114.25	11.36	110.3
NW_001869822.1	54097	55096	1000	103	122.5	28.2	118.44
NW_001869822.1	57167	58953	1787	120	159.46	37.33	154.9
NW_001869826.1	1	4600	4600	188	119.64	9.87	115.62
NW_001869828.1	67	4745	4679	122	132.34	24.44	128.14
NW_001869831.1	1	1970	1970	110	112.5	21.21	108.58
NW_001869831.1	3423	4510	1088	112	136.98	30.64	132.72
NW_001869841.1	1094	4736	3643	145	108.1	12.42	104.24
NW_001869846.1	1	1410	1410	106	137.27	33.88	133.01
NW_001869846.1	2448	2874	427	152	223.58	50.73	218.16
NW_001869853.1	3530	4443	914	149	198.29	40.11	193.22
NW_001869856.1	1299	3061	1763	212	133.11	9.76	128.9
NW_001869862.1	2223	4690	2468	145	125.19	16.11	121.09
NW_001869870.1	648	1514	867	180	223.7	35.97	218.28
NW_001869878.1	3996	4628	633	132	157.61	30.5	153.08
NW_001869885.1	2629	4607	1979	179	128.46	11.91	124.32
NW_001869887.1	149	1645	1497	116	109.45	18.35	105.57
NW_001869887.1	1774	3795	2022	108	111.89	21.66	107.97
NW_001869891.1	3367	4685	1319	100	122.47	29.64	118.41
NW_001869907.1	338	3826	3489	142	132.17	18.52	127.98
NW_001869907.1	3959	4615	657	184	164.58	17.77	159.96
NW_001869909.1	311	2133	1823	190	144.54	13.23	140.17
NW_001869912.1	538	2154	1617	136	113.97	15.11	110.02
NW_001869915.1	881	4508	3628	110	126.22	26.72	122.11
NW_001869919.1	60	3869	3810	125	128.67	22.09	124.53
NW_001869924.1	1294	2244	951	102	145.7	40.75	141.32
NW_001869928.1	210	1314	1105	149	163.91	26.3	159.3
NW_001869928.1	2806	4652	1847	131	123.48	18.73	119.4
NW_001869931.1	1	845	845	146	159.41	25.77	154.85
NW_001869946.1	608	4220	3613	148	174.17	30.4	169.43
NW_001869949.1	43	988	946	133	110.29	14.78	106.4
NW_001869950.1	2691	4269	1579	141	111.25	13.64	107.34
NW_001869951.1	3	2985	2983	147	152.61	23.21	148.14
NW_001869960.1	55	1483	1429	162	183.71	28.57	178.84
NW_001869960.1	3002	5565	2564	119	125.44	22.93	121.34
NW_001869964.1	98	1487	1390	110	107.62	19.46	103.76
NW_001869964.1	3135	3877	743	188	111.86	8.93	107.94
NW_001869981.1	2888	4687	1800	147	166.27	27.84	161.63
NW_001869991.1	1	4602	4602	190	111.38	8.75	107.47
NW_001870002.1	20	1280	1261	127	141.59	26.11	137.27
NW_001870002.1	2863	4432	1570	161	157.95	20.98	153.41
NW_001870010.1	550	2547	1998	170	196.13	29.98	191.09
NW_001870012.1	52	4613	4562	141	184.46	37.97	179.58
NW_001870023.1	1	750	750	138	139.76	21.8	135.46
NW_001870023.1	2143	4310	2168	157	166.93	24.7	162.28
NW_001870027.1	536	2496	1961	150	117.76	13.63	113.76
NW_001870030.1	1	2015	2015	124	148.27	30.09	143.86
NW_001870037.1	1845	3435	1591	170	121.93	11.84	117.87
NW_001870050.1	62	703	642	128	119.47	18.3	115.45
NW_001870054.1	393	3546	3154	147	145.33	21	140.96
NW_001870059.1	287	2589	2303	130	106.64	14.45	102.8
NW_001870059.1	3417	4467	1051	119	113.48	18.82	109.54
NW_001870063.1	410	1486	1077	170	109.55	9.98	105.67
NW_001870066.1	1	458	458	165	113.21	10.98	109.27
NW_001870068.1	1	2847	2847	232	190.23	15.42	185.27
NW_001870069.1	146	2841	2696	164	177.52	25.88	172.73
NW_001870069.1	3032	4154	1123	161	105.96	10.26	102.13
NW_001870073.1	379	1154	776	149	109.01	12.07	105.13
NW_001870076.1	1980	3453	1474	123	125.81	21.74	121.7
NW_001870077.1	20	3758	3739	176	132.27	12.85	128.08
NW_001870083.1	20	1785	1766	122	129.82	23.5	125.66
NW_001870091.1	48	2196	2149	216	129.34	9.1	125.19
NW_001870093.1	838	2794	1957	241	249.35	24.85	243.49
NW_001870098.1	4	4186	4183	198	253.83	39.54	247.86
NW_001870102.1	89	1256	1168	164	109.09	10.45	105.21
NW_001870105.1	112	2994	2883	168	160.99	20.14	156.41
NW_001870116.1	135	4352	4218	145	192.53	39.59	187.54
NW_001870156.1	53	2208	2156	130	106.64	14.45	102.8
NW_001870159.1	216	694	479	122	153.42	33.35	148.94
NW_001870162.1	56	657	602	167	109.3	10.21	105.42
NW_001870168.1	974	3992	3019	145	120.4	14.99	116.36
NW_001870178.1	1384	4096	2713	109	104.41	18.65	100.6
NW_001870187.1	2623	4541	1919	145	148.58	22.53	144.16
NW_001870192.1	1196	2373	1178	105	115.71	24.31	111.74
NW_001870194.1	90	4555	4466	132	109.07	14.67	105.19
NW_001870199.1	1975	4440	2466	130	125.89	19.71	121.78
NW_001870208.1	991	1472	482	111	131.67	28.68	127.48
NW_001870211.1	1779	4242	2464	119	107.63	17.02	103.77
NW_001870214.1	260	1942	1683	122	132.34	24.44	128.14
NW_001870220.1	42	842	801	122	132.34	24.44	128.14
NW_001870220.1	2024	4542	2519	183	206.26	28.86	201.08
NW_001870225.1	277	4417	4141	143	127.83	17.16	123.7
NW_001870237.1	2660	4314	1655	195	168.17	16.68	163.5
NW_001870243.1	302	1989	1688	139	113.79	14.53	109.85
NW_001870248.1	1950	3793	1844	120	135.58	26.48	131.34
NW_001870252.1	2044	4501	2458	185	106.59	8.52	102.75
NW_001870255.1	415	1041	627	119	137.11	27.52	132.85
NW_001870255.1	2738	4278	1541	184	137.66	12.81	133.39
NW_001870267.1	1	726	726	192	110.94	8.58	107.04
NW_001870267.1	1025	1414	390	147	133.01	17.63	128.8
NW_001870270.1	3951	4478	528	129	105.43	14.34	101.6
NW_001870274.1	1440	4105	2666	160	180.64	28.22	175.81
NW_001870292.1	15	2858	2844	218	161.52	12.79	156.93
NW_001870293.1	1489	1964	476	121	116.19	19.13	112.21
NW_001870294.1	1048	1817	770	138	121.41	16.56	117.36
NW_001870294.1	2389	4488	2100	146	143.94	20.86	139.58
NW_001870301.1	19	4504	4486	159	148.86	19.06	144.44
NW_001870302.1	3630	4320	691	131	117.73	17.1	113.73
NW_001870305.1	590	1988	1399	133	148.4	26.44	143.98
NW_001870305.1	3243	4505	1263	139	130.35	18.73	126.18
NW_001870307.1	12	4311	4300	189	151.5	14.51	147.04
NW_001870311.1	1282	3236	1955	153	206.51	41.75	201.33
NW_001870311.1	4049	4335	287	181	203.19	28.54	198.05
NW_001870324.1	3269	4265	997	126	148.08	29.13	143.67
NW_001870333.1	898	4438	3541	147	122.86	15.2	118.79
NW_001870336.1	2529	3520	992	138	126.87	18	122.75
NW_001870344.1	40	582	543	115	108.11	18.19	104.25
NW_001870345.1	39	4469	4431	146	137.51	19.04	133.24
NW_001870358.1	2517	4190	1674	163	176.04	25.72	171.27
NW_001870359.1	1004	1961	958	115	122.02	23.05	117.96
NW_001870360.1	766	1973	1208	174	198.17	29.26	193.1
NW_001870375.1	2355	4015	1661	114	140.24	31.18	135.93
NW_001870380.1	1158	2212	1055	212	179.62	16.26	174.8
NW_001870386.1	35	1553	1519	109	106.25	19.28	102.41
NW_001870390.1	2942	4441	1500	213	176.14	15.54	171.37
NW_001870399.1	2922	4435	1514	111	116.21	22.26	112.23
NW_001870401.1	9	1496	1488	159	188.93	31.57	183.99
NW_001870401.1	2801	4395	1595	152	139.57	18.23	135.28
NW_001870402.1	2755	4451	1697	113	127.85	26.15	123.72
NW_001870404.1	85	2133	2049	139	149.01	24.54	144.59
NW_001870408.1	174	3231	3058	208	166.15	14.55	161.51
NW_001870411.1	3245	4054	810	204	125.09	9.39	120.99
NW_001870414.1	46	2108	2063	124	120.28	19.6	116.25
NW_001870414.1	3913	4449	537	167	173.7	23.83	168.96
NW_001870429.1	2083	4403	2321	179	126.38	11.59	122.27
NW_001870433.1	3227	4354	1128	139	117.68	15.44	113.68
NW_001870436.1	1124	4327	3204	150	186.9	34.63	181.98
NW_001870443.1	95	4413	4319	139	117.68	15.44	113.68
NW_001870446.1	2720	4133	1414	114	137.86	30.09	133.59
NW_001870450.1	535	4214	3680	214	192.54	18.29	187.55
NW_001870451.1	1	2404	2404	149	130.25	16.55	126.08
NW_001870451.1	2870	4255	1386	111	109	19.63	105.12
NW_001870453.1	254	4383	4130	143	113.61	13.83	109.67
NW_001870462.1	1	4101	4101	161	182.99	28.68	178.13
NW_001870464.1	2364	4360	1997	108	111.89	21.66	107.97
NW_001870476.1	8	4367	4360	195	178.96	18.83	174.15
NW_001870478.1	129	2324	2196	116	109.45	18.35	105.57
NW_001870479.1	142	1952	1811	173	219.49	37.4	214.13
NW_001870479.1	2163	4300	2138	221	112.3	7.26	108.38
NW_001870489.1	97	3784	3688	166	105.47	9.75	101.64
NW_001870490.1	1946	4342	2397	138	116.44	15.33	112.46
NW_001870494.1	71	3562	3492	237	243.59	24.44	237.85
NW_001870508.1	3020	4329	1310	122	132.34	24.44	128.14
NW_001870510.1	658	1259	602	142	153.45	25.07	148.97
NW_001870511.1	2453	3949	1497	138	149.28	24.97	144.85
NW_001870518.1	1942	2904	963	111	123.05	24.96	118.98
NW_001870530.1	428	1919	1492	128	125.78	20.23	121.67
NW_001870532.1	848	4337	3490	145	108.1	12.42	104.24
NW_001870540.1	2812	3506	695	157	201.05	37.29	195.94
NW_001870543.1	32	2593	2562	120	129.37	24.04	125.22
NW_001870546.1	13	1334	1322	132	113.81	15.85	109.87
NW_001870557.1	849	2610	1762	176	165.56	19.53	160.93
NW_001870571.1	184	4260	4077	187	113.36	9.18	109.42
NW_001870578.1	52	742	691	145	136.17	18.91	131.92
NW_001870578.1	1011	2201	1191	222	111.29	7.14	107.38
NW_001870578.1	3401	4330	930	123	118.91	19.45	114.9
NW_001870591.1	203	2678	2476	183	148.64	14.81	144.22
NW_001870597.1	24	2228	2205	118	113.5	19.1	109.56
NW_001870597.1	2490	4183	1694	153	125.63	14.8	121.53
NW_001870598.1	1498	2382	885	133	105.92	13.76	102.09
NW_001870602.1	2413	4239	1827	101	130.53	33.17	126.36
NW_001870608.1	83	613	531	208	126.49	9.29	122.37
NW_001870618.1	1	882	882	165	110.14	10.52	106.25
NW_001870618.1	984	1715	732	145	120.4	14.99	116.36
NW_001870618.1	3262	4020	759	225	213.02	20.4	207.75
NW_001870624.1	159	4265	4107	151	132.8	16.77	128.6
NW_001870637.1	584	2434	1851	155	105.64	10.8	101.81
NW_001870652.1	3421	4305	885	192	108.65	8.33	104.78
NW_001870660.1	1	1385	1385	100	117.75	27.38	113.75
NW_001870663.1	292	2503	2212	134	121.63	17.49	117.58
NW_001870665.1	2545	3919	1375	120	121.56	21.21	117.51
NW_001870671.1	1502	3098	1597	159	162.22	22.7	157.63
NW_001870677.1	1	1483	1483	165	233.25	47.56	227.68
NW_001870677.1	2092	4077	1986	133	137.01	22.41	132.75
NW_001870686.1	42	827	786	226	156.62	11.45	152.1
NW_001870700.1	1817	3499	1683	133	140.21	23.49	135.91
NW_001870701.1	869	2311	1443	158	161.59	22.79	157
NW_001870707.1	641	4191	3551	196	112.43	8.5	108.51
NW_001870710.1	269	2966	2698	127	112.57	16.58	108.64
NW_001870710.1	3548	4193	646	180	145.02	14.57	140.65
NW_001870717.1	100	2627	2528	109	118.95	24.07	114.93
NW_001870732.1	1399	3823	2425	153	179.97	30.6	175.15
NW_001870738.1	1063	3132	2070	135	112.74	15	108.81
NW_001870741.1	280	1983	1704	146	151.17	23.05	146.72
NW_001870745.1	64	637	574	138	116.44	15.33	112.46
NW_001870745.1	2324	4240	1917	126	106.33	15.13	102.49
NW_001870749.1	1112	2102	991	130	144.34	26.03	139.98
NW_001870752.1	2979	4268	1290	155	166.05	25.04	161.41
NW_001870758.1	1769	2251	483	140	106.13	12.72	102.29
NW_001870760.1	1101	1745	645	113	127.85	26.15	123.72
NW_001870763.1	3059	3693	635	118	116.75	20.18	112.76
NW_001870771.1	30	4248	4219	208	190.33	18.86	185.37
NW_001870776.1	4	3964	3961	161	173.07	25.41	168.34
NW_001870777.1	29	3799	3771	151	123.2	14.6	119.13
NW_001870787.1	31	678	648	135	162.43	31.19	157.83
NW_001870787.1	1120	3281	2162	111	119.8	23.65	115.77
NW_001870791.1	122	4114	3993	189	132.73	11.55	128.53
NW_001870804.1	1212	1846	635	170	121.93	11.84	117.87
NW_001870806.1	35	2550	2516	167	129.61	13.52	125.45
NW_001870809.1	1555	3491	1937	125	149.87	30.33	145.43
NW_001870821.1	168	1135	968	144	148.3	22.74	143.89
NW_001870827.1	243	931	689	112	104.12	17.72	100.31
NW_001870839.1	1918	2434	517	140	118.93	15.55	114.91
NW_001870841.1	38	4223	4186	145	108.1	12.42	104.24
NW_001870854.1	49	1378	1330	220	264.59	34.66	258.43
NW_001870854.1	1836	4021	2186	162	136.68	15.66	132.43
NW_001870857.1	2321	3194	874	143	127.83	17.16	123.7
NW_001870869.1	1920	3180	1261	148	172.09	29.61	167.37
NW_001870873.1	3530	4098	569	119	137.11	27.52	132.85
NW_001870877.1	69	4088	4020	115	121.6	22.89	117.55
NW_001870880.1	616	4253	3638	135	143.13	23.84	138.78
NW_001870898.1	115	813	699	202	247.33	35.59	241.51
NW_001870900.1	9399	10184	786	150	110.13	12.15	106.24
NW_001870900.1	10359	10799	441	101	109.74	23.39	105.85
NW_001870904.1	398	3162	2765	159	132.97	15.37	128.76
NW_001870916.1	1045	3862	2818	114	129.38	26.37	125.22
NW_001870925.1	1	2165	2165	153	161.31	24.15	156.73
NW_001870926.1	2938	4192	1255	107	118.72	24.77	114.71
NW_001870928.1	1	3346	3346	128	108.81	15.37	104.94
NW_001870931.1	12	4177	4166	182	131.8	12.11	127.61
NW_001870932.1	435	3808	3374	124	108.74	16.19	104.87
NW_001870938.1	168	1389	1222	195	235.93	34.36	230.32
NW_001870942.1	634	1340	707	121	104.95	15.8	101.13
NW_001870946.1	296	3559	3264	135	145.89	24.81	141.51
NW_001870947.1	11025	11391	367	142	116.74	14.69	112.75
NW_001870978.1	1	1262	1262	184	170.24	19	165.55
NW_001870993.1	3260	4176	917	187	203.09	26.67	197.95
NW_001870995.1	500	2366	1867	242	123.11	7.31	119.04
NW_001871000.1	50	726	677	127	124.4	20.07	120.31
NW_001871007.1	188	1254	1067	127	173.75	40.53	169.01
NW_001871009.1	10	1190	1181	146	143.94	20.86	139.58
NW_001871013.1	644	2806	2163	110	123.26	25.46	119.19
NW_001871018.1	1007	3550	2544	117	106.3	17.12	102.46
NW_001871021.1	13109	16838	3730	134	150.42	26.83	145.98
NW_001871021.1	17858	18585	728	212	116.31	8.03	112.33
NW_001871038.1	2331	4045	1715	114	140.82	31.45	136.51
NW_001871040.1	105	4110	4006	208	153.85	12.7	149.36
NW_001871048.1	2963	4009	1047	161	182.17	28.4	177.32
NW_001871056.1	649	4079	3431	171	116.5	10.9	112.52
NW_001871069.1	113	4126	4014	164	134.51	14.89	130.28
NW_001871080.1	2203	4113	1911	119	120.15	21.04	116.12
NW_001871084.1	46	1760	1715	116	115.94	20.51	111.97
NW_001871086.1	873	3799	2927	185	151.06	14.97	146.61
NW_001871097.1	564	2071	1508	126	116.72	17.99	112.74
NW_001871103.1	24	2088	2065	130	144.34	26.03	139.98
NW_001871106.1	582	1633	1052	134	116.33	16.09	112.35
NW_001871106.1	2565	3396	832	129	110.05	15.49	106.16
NW_001871112.1	37	4039	4003	101	109.19	23.16	105.31
NW_001871116.1	2	3412	3411	136	130.22	19.44	126.05
NW_001871123.1	2	2449	2448	233	109.99	6.63	106.1
NW_001871126.1	174	3088	2915	213	233.17	27.72	227.61
NW_001871153.1	2338	4741	2404	239	203.6	16.62	198.46
NW_001871159.1	1	2003	2003	135	143.13	23.84	138.78
NW_001871159.1	2337	4114	1778	107	128.9	29.28	124.75
NW_001871161.1	1	474	474	144	106.97	12.34	103.12
NW_001871161.1	996	2823	1828	207	156.45	13.18	151.93
NW_001871165.1	360	1485	1126	166	158.28	19.9	153.74
NW_001871165.1	2639	4035	1397	106	120.06	25.76	116.03
NW_001871176.1	195	1414	1220	149	125.32	15.41	121.22
NW_001871182.1	824	2040	1217	120	108.93	17.17	105.05
NW_001871201.1	1054	3177	2124	127	112.57	16.58	108.64
NW_001871220.1	1038	2802	1765	130	111.3	15.61	107.39
NW_001871226.1	445	4042	3598	156	157.96	22.27	153.42
NW_001871231.1	1853	3985	2133	117	112.14	18.94	108.22
NW_001871243.1	291	1104	814	168	144.16	16.24	139.8
NW_001871250.1	5	2965	2961	123	170.29	41.11	165.59
NW_001871254.1	746	2591	1846	101	109.74	23.39	105.85
NW_001871259.1	15	1825	1811	176	231.72	40.97	226.18
NW_001871264.1	478	3681	3204	100	119.62	28.26	115.6
NW_001871265.1	17	3151	3135	169	128.03	12.98	123.89
NW_001871277.1	315	1577	1263	122	145.07	29.61	140.7
NW_001871277.1	2333	4027	1695	127	139.81	25.44	135.51
NW_001871285.1	50981	53469	2489	131	156.02	30.27	151.51
NW_001871285.1	53880	55171	1292	148	154.06	23.37	149.57
NW_001871289.1	74	748	675	104	124.1	28.47	120.02
NW_001871295.1	2369	3000	632	111	106.34	18.73	102.5
NW_001871299.1	944	3622	2679	181	118.06	10.22	114.06
NW_001871303.1	166	1335	1170	101	136.09	36.09	131.84
NW_001871321.1	380	1573	1194	144	114.8	13.93	110.84
NW_001871324.1	2271	3199	929	153	161.31	24.15	156.73
NW_001871324.1	3544	3973	430	104	106.19	20.87	102.35
NW_001871326.1	29	1669	1641	151	107.77	11.61	103.91
NW_001871338.1	1902	3613	1712	152	116.12	13.02	112.15
NW_001871359.1	463	2887	2425	182	187.57	23.7	182.64
NW_001871363.1	1845	2856	1012	239	115.03	6.8	111.07
NW_001871369.1	1448	3922	2475	161	105.96	10.26	102.13
NW_001871377.1	2527	3681	1155	138	111.9	14.28	107.98
NW_001871378.1	1	3185	3185	181	112.56	9.51	108.63
NW_001871385.1	1076	3989	2914	176	205.54	31.03	200.37
NW_001871392.1	3057	3641	585	187	180.48	20.74	175.65
NW_001871398.1	764	1699	936	178	151.78	16.15	147.32
NW_001871398.1	2042	3902	1861	136	144.6	24.02	140.23
NW_001871403.1	2	2727	2726	181	146.23	14.65	141.84
NW_001871404.1	1976	3581	1606	145	136.14	18.9	131.89
NW_001871410.1	2834	3695	862	101	115.98	26.12	112.01
NW_001871425.1	44	3499	3456	138	111.9	14.28	107.98
NW_001871430.1	1476	2436	961	190	207.59	27.1	202.39
NW_001871432.1	1	2491	2491	174	144.15	15.27	139.79
NW_001871433.1	381	3775	3395	137	120.13	16.44	116.1
NW_001871440.1	41	2510	2470	164	226.03	44.74	220.57
NW_001871441.1	46	3924	3879	133	110.29	14.78	106.4
NW_001871444.1	647	3733	3087	187	141.09	13.02	136.77
NW_001871447.1	5	1010	1006	156	139.22	17.32	134.93
NW_001871457.1	39	1013	975	118	146.8	32.26	142.41
NW_001871457.1	1122	3063	1942	131	117.73	17.1	113.73
NW_001871458.1	887	3908	3022	164	162.11	21.37	157.52
NW_001871464.1	3170	3897	728	130	111.3	15.61	107.39
NW_001871470.1	1905	3732	1828	166	213.72	38.3	208.44
NW_001871476.1	60	3680	3621	107	110.46	21.46	106.56
NW_001871488.1	109	513	405	119	107.63	17.02	103.77
NW_001871490.1	42	3857	3816	141	115.53	14.58	111.56
NW_001871503.1	2651	3849	1199	117	166.94	43.01	162.29
NW_001871508.1	2158	3433	1276	138	132.94	19.72	128.74
NW_001871524.1	2042	3865	1824	177	150.53	16.06	146.09
NW_001871544.1	1885	3124	1240	201	274.63	46.33	268.28
NW_001871551.1	1153	2125	973	126	148.72	29.39	144.3
NW_001871554.1	35	2911	2877	204	169.71	15.65	165.02
NW_001871558.1	972	1310	339	120	150.1	32.81	145.66
NW_001871558.1	1668	3479	1812	144	129.12	17.28	124.97
NW_001871561.1	2987	3888	902	123	133.83	24.64	129.61
NW_001871565.1	79	1832	1754	153	121.3	13.9	117.25
NW_001871565.1	2330	3778	1449	168	104.8	9.49	100.98
NW_001871567.1	1870	3137	1268	162	123.8	13.12	119.72
NW_001871569.1	13	3924	3912	108	125.62	27.33	121.52
NW_001871570.1	77	1069	993	145	115.99	14.03	112.02
NW_001871576.1	71	1256	1186	187	202.94	26.63	197.81
NW_001871578.1	1030	3919	2890	207	295.78	52.15	288.95
NW_001871588.1	1	514	514	161	126.62	13.78	122.5
NW_001871596.1	1260	2760	1501	165	104.45	9.69	100.64
NW_001871598.1	1845	3625	1781	141	137.04	20.15	132.78
NW_001871612.1	59	3800	3742	169	114.37	10.77	110.42
NW_001871617.1	4	2432	2429	170	146.68	16.43	142.29
NW_001871618.1	2682	3817	1136	129	120.8	18.44	116.76
NW_001871621.1	416	3872	3457	158	136.57	16.33	132.32
NW_001871623.1	2103	3868	1766	243	213.77	17.72	208.49
NW_001871636.1	271	3656	3386	125	157.41	33.7	152.88
NW_001871641.1	1	991	991	126	106.33	15.13	102.49
NW_001871643.1	1663	3867	2205	194	128.7	10.56	124.56
NW_001871644.1	315	1070	756	113	119.11	22.65	115.09
NW_001871649.1	242	2161	1920	171	147.94	16.52	143.53
NW_001871650.1	17	3630	3614	175	120.79	11.15	116.75
NW_001871662.1	826	3722	2897	146	141.36	20.11	137.04
NW_001871665.1	1041	2221	1181	220	264.59	34.66	258.43
NW_001871682.1	209	2065	1857	118	112.13	18.66	108.21
NW_001871684.1	1	2429	2429	180	218.46	34.04	213.12
NW_001871691.1	1063	2383	1321	226	252.9	29.4	246.96
NW_001871714.1	484	2451	1968	148	183.6	34.17	178.73
NW_001871728.1	62	1307	1246	119	114.86	19.26	110.9
NW_001871729.1	49	698	650	111	135.35	30.37	131.11
NW_001871735.1	88	3692	3605	155	123.68	14.08	119.6
NW_001871752.1	82	2309	2228	132	138.76	23.32	134.47
NW_001871753.1	16	1078	1063	109	106.25	19.28	102.41
NW_001871757.1	1	720	720	126	111.29	16.45	107.38
NW_001871759.1	68	1144	1077	149	125.32	15.41	121.22
NW_001871761.1	2827	3843	1017	197	227.98	31.05	222.49
NW_001871763.1	562	3851	3290	147	167.48	28.28	162.82
NW_001871764.1	17	3650	3634	144	114.8	13.93	110.84
NW_001871767.1	814	1986	1173	152	134.07	16.88	129.85
NW_001871770.1	102	3780	3679	131	139.98	24.08	135.68
NW_001871774.1	1	1693	1693	146	121.63	15.1	117.58
NW_001871784.1	56	711	656	105	115.71	24.31	111.74
NW_001871793.1	38	496	459	162	123.8	13.12	119.72
NW_001871810.1	1	2482	2482	167	109.3	10.21	105.42
NW_001871816.1	324	1621	1298	149	120.79	14.41	116.75
NW_001871817.1	813	1378	566	102	120.92	27.93	116.88
NW_001871817.1	1505	2115	611	125	115.49	17.88	111.52
NW_001871825.1	243	3545	3303	134	111.52	14.89	107.61
NW_001871830.1	191	1112	922	162	194.34	32.39	189.33
NW_001871830.1	1315	2257	943	137	106.55	13.26	102.71
NW_001871831.1	2538	3659	1122	157	175.66	27.57	170.9
NW_001871840.1	1484	3619	2136	199	130.98	10.45	126.8
NW_001871841.1	3075	3714	640	122	141.79	28.21	137.46
NW_001871850.1	128	3053	2926	143	139.8	20.43	135.5
NW_001871851.1	1932	3779	1848	148	146.72	21.14	142.33
NW_001871856.1	342	2384	2043	125	106.89	15.48	103.04
NW_001871872.1	26	3590	3565	158	112.1	11.55	108.18
NW_001871875.1	42	2806	2765	164	144.18	16.95	139.82
NW_001871881.1	1153	3420	2268	198	146.19	12.61	141.8
NW_001871882.1	458	3776	3319	137	131.58	19.58	127.4
NW_001871889.1	95	1565	1471	156	124.87	14.17	120.78
NW_001871893.1	42	1326	1285	120	154.03	34.67	149.54
NW_001871893.1	1716	3521	1806	220	138.5	9.82	134.22
NW_001871907.1	232	1568	1337	160	165.39	23.35	160.76
NW_001871911.1	2014	3816	1803	100	108.26	23.16	104.39
NW_001871915.1	1944	3656	1713	159	149.65	19.27	145.22
NW_001871926.1	19	1607	1589	194	171.72	17.52	167.01
NW_001871929.1	1	2684	2684	117	105.04	16.74	101.22
NW_001871939.1	458	3423	2966	203	132.24	10.29	128.05
NW_001871945.1	33698	34309	612	118	146.46	32.11	142.07
NW_001871950.1	37	867	831	241	126.12	7.58	122.01
NW_001871962.1	269	3734	3466	181	178.89	21.69	174.09
NW_001871971.1	2169	3678	1510	111	124.79	25.69	120.7
NW_001871975.1	445	2866	2422	131	130.6	20.91	126.43
NW_001871976.1	63	2385	2323	105	113.02	23.2	109.09
NW_001871983.1	2155	3738	1584	112	131.91	28.33	127.72
NW_001871984.1	810	3634	2825	146	105.66	11.83	101.83
NW_001871985.1	1300	3636	2337	112	129.33	27.2	125.18
NW_001871989.1	15767	16323	557	157	152.44	20.46	147.97
NW_001871992.1	3023	3533	511	124	103.86	14.89	100.05
NW_001872007.1	3037	3678	642	129	105.43	14.34	101.6
NW_001872016.1	290	2737	2448	158	127.26	14.35	123.13
NW_001872017.1	252	3728	3477	102	133.5	34.15	129.29
NW_001872019.1	1	3395	3395	128	179.28	42.77	174.47
NW_001872026.1	8	3089	3082	123	118.91	19.45	114.9
NW_001872028.1	1641	2413	773	134	136.59	21.96	132.34
NW_001872029.1	49	1120	1072	155	161.05	23.48	156.47
NW_001872039.1	67	1314	1248	184	124.17	10.8	120.09
NW_001872039.1	1593	2879	1287	128	132.97	22.61	128.76
NW_001872039.1	3308	3674	367	143	133.5	18.65	129.29
NW_001872081.1	343	3712	3370	229	262.36	31.11	256.24
NW_001872082.1	318	2116	1799	176	179	22.93	174.19
NW_001872083.1	2317	3618	1302	138	121.41	16.56	117.36
NW_001872087.1	487	914	428	119	137.11	27.52	132.85
NW_001872087.1	1097	3708	2612	125	170.21	39.89	165.52
NW_001872089.1	978	3130	2153	125	110.02	16.32	106.13
NW_001872091.1	87	2804	2718	203	129.42	9.96	125.26
NW_001872092.1	584	2011	1428	161	108.94	10.72	105.06
NW_001872092.1	2150	3783	1634	131	112.55	15.73	108.62
NW_001872093.1	52	3222	3171	165	119.84	12.06	115.81
NW_001872112.1	376	1014	639	124	108.74	16.19	104.87
NW_001872115.1	67	471	405	156	144.86	18.71	140.49
NW_001872115.1	2441	3637	1197	157	152.44	20.46	147.97
NW_001872118.1	1584	2271	688	155	123.68	14.08	119.6
NW_001872129.1	2814	3425	612	117	105.04	16.74	101.22
NW_001872145.1	253	3563	3311	171	138.55	14.63	134.27
NW_001872146.1	2589	3675	1087	139	150.77	25.15	146.32
NW_001872159.1	3170	3726	557	157	114.42	12.06	110.47
NW_001872170.1	2010	3426	1417	160	125.45	13.7	121.35
NW_001872179.1	2259	3668	1410	119	136.46	27.25	132.21
NW_001872180.1	79	1780	1702	201	166.03	15.42	161.39
NW_001872183.1	1101	3542	2442	161	157.95	20.98	153.41
NW_001872186.1	316	3181	2866	141	115.53	14.58	111.56
NW_001872192.1	2410	3458	1049	142	104.71	12.17	100.89
NW_001872207.1	21	855	835	140	106.13	12.72	102.29
NW_001872207.1	1085	2559	1475	151	118.93	13.72	114.91
NW_001872214.1	120	3426	3307	173	128.85	12.64	124.7
NW_001872227.1	2784	3664	881	107	118.72	24.77	114.71
NW_001872233.1	1	1117	1117	163	121.18	12.52	117.14
NW_001872268.1	1389	3627	2239	142	145.44	22.43	141.06
NW_001872284.1	2230	3460	1231	189	190.11	22.64	185.15
NW_001872285.1	492	3606	3115	201	199.86	22.28	194.77
NW_001872295.1	175	2316	2142	121	110.24	17.31	106.35
NW_001872311.1	75	3461	3387	183	158.06	16.61	153.52
NW_001872321.1	39	869	831	116	131.83	26.57	127.64
NW_001872321.1	1124	3583	2460	122	130.84	23.88	126.67
NW_001872322.1	450	1756	1307	130	106.64	14.45	102.8
NW_001872323.1	1	1452	1452	205	121.07	8.89	117.03
NW_001872329.1	2745	3573	829	231	184.61	14.7	179.73
NW_001872334.1	224	3443	3220	119	113.3	18.76	109.36
NW_001872340.1	1	3074	3074	191	107.71	8.28	103.85
NW_001872350.1	264	3604	3341	138	147.53	24.37	143.12
NW_001872369.1	961	2770	1810	132	104.74	13.66	100.92
NW_001872373.1	210	3521	3312	132	113.84	15.86	109.9
NW_001872383.1	533	1939	1407	101	109.74	23.39	105.85
NW_001872383.1	2300	3570	1271	142	108.43	12.91	104.56
NW_001872384.1	48	706	659	153	191.88	35.32	186.9
NW_001872384.1	1621	3467	1847	186	193.33	24.22	188.33
NW_001872387.1	163	1879	1717	113	105.44	17.88	101.61
NW_001872402.1	22	3306	3285	154	104.57	10.73	100.75
NW_001872408.1	2956	3608	653	114	163.86	43.23	159.25
NW_001872428.1	376	1367	992	156	157.96	22.27	153.42
NW_001872428.1	1601	2907	1307	108	112.43	21.87	108.51
NW_001872430.1	525	3462	2938	160	144.4	17.76	140.04
NW_001872441.1	1	838	838	101	149.46	43.51	145.03
NW_001872443.1	1447	3597	2151	196	180.28	18.93	175.46
NW_001872446.1	401	2843	2443	106	105.14	19.82	101.32
NW_001872449.1	2	2921	2920	143	133.5	18.65	129.29
NW_001872453.1	1	1339	1339	113	145.65	34.29	141.27
NW_001872455.1	634	2950	2317	122	117.55	19.29	113.56
NW_001872463.1	60	3036	2977	174	133.81	13.36	129.6
NW_001872467.1	1	757	757	126	160.1	34.43	155.53
NW_001872467.1	1189	3610	2422	133	120.32	17.36	116.29
NW_001872478.1	2198	3332	1135	135	143.13	23.84	138.78
NW_001872492.1	248	3190	2943	202	150.73	12.86	146.28
NW_001872497.1	1718	3576	1859	151	118.93	13.72	114.91
NW_001872502.1	571	3408	2838	145	125.19	16.11	121.09
NW_001872513.1	418	3276	2859	165	150.94	18.31	146.49
NW_001872521.1	1321	3379	2059	130	111.3	15.61	107.39
NW_001872526.1	47	2816	2770	175	124.06	11.65	119.98
NW_001872540.1	295	3187	2893	133	126.17	19.01	122.06
NW_001872544.1	49	3295	3247	129	153.48	30.09	149
NW_001872545.1	2327	3550	1224	212	144.73	11.13	140.36
NW_001872557.1	498	1431	934	114	109.63	18.97	105.74
NW_001872568.1	72	3346	3275	238	138.55	8.78	134.27
NW_001872576.1	215	1560	1346	129	135.06	23.01	130.83
NW_001872578.1	1985	3244	1260	116	141.09	30.61	136.77
NW_001872591.1	2257	2766	510	152	112.38	12.31	108.46
NW_001872601.1	1973	3499	1527	176	186.8	25.11	181.88
NW_001872602.1	1241	2773	1533	187	168.47	18.06	163.8
NW_001872608.1	41	1572	1532	141	120.17	15.67	116.14
NW_001872608.1	1910	3554	1645	132	147.37	26.43	142.97
NW_001872613.1	958	2042	1085	192	155.1	14.74	150.6
NW_001872614.1	2744	3456	713	115	108.11	18.19	104.25
NW_001872616.1	3864	4369	506	115	141.87	31.45	137.54
NW_001872616.1	4599	8767	4169	128	163.45	34.98	158.84
NW_001872616.1	11071	17499	6429	186	126.3	10.92	122.19
NW_001872617.1	121	3245	3125	130	111.3	15.61	107.39
NW_001872623.1	425	1447	1023	106	107.74	20.77	103.88
NW_001872625.1	1	473	473	144	190.79	39.31	185.82
NW_001872625.1	643	2177	1535	182	151.96	15.57	147.5
NW_001872639.1	1	3603	3603	125	105.09	15.01	101.27
NW_001872643.1	464	2427	1964	148	107.89	11.99	104.03
NW_001872644.1	291	3469	3179	145	115.99	14.03	112.02
NW_001872647.1	309	2495	2187	117	105.04	16.74	101.22
NW_001872649.1	13422	15274	1853	156	106.7	10.87	102.86
NW_001872649.1	15928	17685	1758	168	183.5	26.5	178.63
NW_001872655.1	2178	3185	1008	137	125.56	17.87	121.46
NW_001872660.1	33	1801	1769	141	144.02	22.27	139.66
NW_001872660.1	2018	5911	3894	155	128.06	14.99	123.92
NW_001872660.1	6055	8517	2463	144	174.76	32.32	170.01
NW_001872660.1	8789	11037	2249	133	171.91	36.33	167.2
NW_001872660.1	13021	17345	4325	145	136.17	18.91	131.92
NW_001872665.1	2638	3117	480	104	106.19	20.87	102.35
NW_001872684.1	702	3545	2844	108	120.78	25.23	116.74
NW_001872689.1	33	1791	1759	168	139.39	15.25	135.1
NW_001872691.1	524	3206	2683	131	145.85	26.23	141.47
NW_001872715.1	1453	4056	2604	187	168.47	18.06	163.8
NW_001872728.1	608	3587	2980	138	107.72	13.35	103.86
NW_001872746.1	2534	3448	915	113	111.77	19.98	107.85
NW_001872752.1	38	1485	1448	116	109.45	18.35	105.57
NW_001872757.1	1	2453	2453	170	141.85	15.43	137.52
NW_001872761.1	3011	3523	513	106	127.29	29.01	123.16
NW_001872774.1	1	3373	3373	127	131.53	22.44	127.35
NW_001872775.1	1	786	786	148	111.52	12.68	107.61
NW_001872778.1	1852	3218	1367	146	126.45	16.22	122.33
NW_001872782.1	2100	3324	1225	137	138.35	21.64	134.07
NW_001872785.1	59	2198	2140	132	119.02	17.23	115
NW_001872805.1	1094	3012	1919	109	115.83	22.83	111.86
NW_001872807.1	2742	3157	416	139	122.68	16.68	118.62
NW_001872810.1	1	3442	3442	155	119.59	13.27	115.57
NW_001872829.1	1238	2519	1282	135	108.31	13.97	104.44
NW_001872829.1	2649	3508	860	166	108.26	10.15	104.39
NW_001872831.1	1485	2985	1501	166	146.74	17.15	142.35
NW_001872832.1	1172	2818	1647	165	172.61	24.08	167.88
NW_001872832.1	2923	3455	533	106	109.03	21.26	105.15
NW_001872851.1	1711	3074	1364	159	170.11	25.09	165.42
NW_001872859.1	1185	2411	1227	167	125.73	12.83	121.62
NW_001872860.1	332	1603	1272	162	152.88	19.42	148.41
NW_001872866.1	58	627	570	177	113.94	10	109.99
NW_001872866.1	791	3492	2702	128	141.32	25.63	137
NW_001872869.1	10847	11349	503	129	120.8	18.44	116.76
NW_001872879.1	2003	2763	761	105	132.23	31.89	128.04
NW_001872879.1	2896	3491	596	139	128.19	18.13	124.05
NW_001872886.1	481	2943	2463	143	127.83	17.16	123.7
NW_001872894.1	1405	2957	1553	205	109.9	7.76	106.01
NW_001872900.1	296	1803	1508	234	130.2	8.23	126.04
NW_001872901.1	1603	3475	1873	126	111.29	16.45	107.38
NW_001872907.1	1685	3332	1648	208	146.87	11.74	142.47
NW_001872908.1	102	3445	3344	146	159.41	25.77	154.85
NW_001872911.1	14	3115	3102	111	111.25	20.43	107.34
NW_001872921.1	1258	3158	1901	175	197.29	28.63	192.24
NW_001872941.1	10	665	656	141	107.28	12.81	103.43
NW_001872947.1	94	3494	3401	118	112.13	18.66	108.21
NW_001872967.1	308	2130	1823	139	134.31	19.86	130.09
NW_001872972.1	174	2376	2203	154	111.08	11.83	107.17
NW_001872978.1	1	1006	1006	136	109.5	14.07	105.62
NW_001872981.1	432	3378	2947	224	164.66	12.64	160.04
NW_001872984.1	108	1809	1702	174	157.09	17.97	152.56
NW_001872984.1	2019	3432	1414	126	160.1	34.43	155.53
NW_001872988.1	300	2537	2238	192	136.01	11.73	131.76
NW_001872988.1	2638	3428	791	135	108.31	13.97	104.44
NW_001872989.1	168	1065	898	147	152.61	23.21	148.14
NW_001872989.1	2177	3480	1304	149	141.55	19.43	137.23
NW_001872993.1	953	3146	2194	134	147.65	25.79	143.24
NW_001873001.1	16664	17262	599	150	113.81	12.85	109.87
NW_001873003.1	11	1389	1379	123	107.47	16.06	103.62
NW_001873003.1	2191	3471	1281	136	174.18	35.84	169.44
NW_001873011.1	35	509	475	108	124.36	26.77	120.27
NW_001873017.1	80	2154	2075	155	149.7	20.21	145.27
NW_001873022.1	28	595	568	145	136.17	18.91	131.92
NW_001873027.1	15	2202	2188	118	112.13	18.66	108.21
NW_001873054.1	149	1332	1184	122	117.55	19.29	113.56
NW_001873061.1	247	3318	3072	160	139.09	16.54	134.8
NW_001873066.1	119	3192	3074	136	118.86	16.32	114.85
NW_001873075.1	2396	3256	861	106	109.03	21.26	105.15
NW_001873098.1	1576	3323	1748	197	128.9	10.34	124.75
NW_001873105.1	494	882	389	196	140.42	11.97	136.11
NW_001873108.1	181	3296	3116	134	153.52	28.02	149.04
NW_001873109.1	593	3237	2645	133	126.17	19.01	122.06
NW_001873121.1	1562	3273	1712	111	135.35	30.37	131.11
NW_001873132.1	154	1345	1192	114	143.97	32.95	139.61
NW_001873142.1	1789	3088	1300	120	114.83	18.98	110.87
NW_001873151.1	189	714	526	192	169.52	17.42	164.83
NW_001873152.1	7	3341	3335	212	154.75	12.43	150.25
NW_001873156.1	12	2289	2278	118	161.38	39.45	156.8
NW_001873158.1	2708	3428	721	143	133.5	18.65	129.29
NW_001873159.1	1727	3032	1306	161	173.07	25.41	168.34
NW_001873160.1	257	1147	891	146	131.71	17.52	127.52
NW_001873160.1	1425	3057	1633	148	128.98	16.44	124.83
NW_001873167.1	734	3392	2659	154	148.33	20.08	143.91
NW_001873168.1	2622	3412	791	129	152.83	29.81	148.36
NW_001873180.1	731	1417	687	163	208.64	37.61	203.43
NW_001873182.1	191	3487	3297	146	137.51	19.04	133.24
NW_001873192.1	1142	3486	2345	157	126.07	14.26	121.96
NW_001873203.1	360	3393	3034	150	149.52	21.42	145.09
NW_001873233.1	1804	3304	1501	119	120.15	21.04	116.12
NW_001873238.1	203	1201	999	154	171.47	27.17	166.76
NW_001873252.1	1970	3416	1447	156	139.22	17.32	134.93
NW_001873256.1	473	1075	603	109	132.12	29.82	127.93
NW_001873269.1	248	3163	2916	153	125.63	14.8	121.53
NW_001873271.1	2181	3297	1117	136	118.86	16.32	114.85
NW_001873284.1	1	1412	1412	123	125.81	21.74	121.7
NW_001873284.1	2068	2454	387	121	104.95	15.8	101.13
NW_001873287.1	2112	2849	738	154	181.56	30.8	176.72
NW_001873290.1	987	3438	2452	149	130.25	16.55	126.08
NW_001873295.1	220	3461	3242	180	154.28	16.33	149.79
NW_001873297.1	1031	3299	2269	146	113.07	13.27	109.14
NW_001873308.1	1043	1779	737	122	209.45	63.78	204.23
NW_001873333.1	580	2295	1716	199	155.02	13.85	150.52
NW_001873333.1	2474	3337	864	180	170.95	19.97	166.24
NW_001873339.1	473	3304	2832	116	115.94	20.51	111.97
NW_001873345.1	540	3295	2756	179	139.64	13.74	135.34
NW_001873346.1	7	773	767	179	135.71	13.07	131.47
NW_001873346.1	1087	3316	2230	161	140.36	16.64	136.05
NW_001873349.1	1	640	640	151	188.56	34.86	183.62
NW_001873356.1	1645	2738	1094	125	105.09	15.01	101.27
NW_001873380.1	1142	1674	533	135	143.13	23.84	138.78
NW_001873387.1	1966	3364	1399	108	143.83	36.14	139.47
NW_001873394.1	393	1905	1513	154	155.13	21.99	150.63
NW_001873400.1	1335	2834	1500	160	156.57	20.85	152.05
NW_001873409.1	15	2413	2399	119	127.9	23.85	123.76
NW_001873421.1	60	3138	3079	154	136.64	17.1	132.39
NW_001873431.1	1049	3109	2061	108	123.13	26.24	119.06
NW_001873453.1	1750	2663	914	109	122.3	25.46	118.24
NW_001873454.1	248	1014	767	104	105.8	20.72	101.97
NW_001873455.1	1113	1974	862	158	123.1	13.53	119.03
NW_001873465.1	1064	2528	1465	120	138.66	27.75	134.38
NW_001873469.1	1742	2527	786	156	116.92	12.64	112.93
NW_001873474.1	402	2786	2385	104	124.1	28.47	120.02
NW_001873474.1	5599	7086	1488	147	127.71	16.33	123.58
NW_001873474.1	13816	14750	935	201	117.21	8.72	113.22
NW_001873475.1	585	3275	2691	128	119.47	18.3	115.45
NW_001873479.1	882	2635	1754	176	144.61	15.06	140.24
NW_001873487.1	32	3220	3189	189	190.11	22.64	185.15
NW_001873489.1	1	2803	2803	109	121.75	25.23	117.7
NW_001873498.1	1786	3089	1304	191	218.62	30.11	213.27
NW_001873499.1	8	2248	2241	122	153.42	33.35	148.94
NW_001873502.1	43	1618	1576	206	135.36	10.45	131.12
NW_001873502.1	1875	3385	1511	159	179.1	28.05	174.29
NW_001873515.1	21	3146	3126	104	106.19	20.87	102.35
NW_001873518.1	121	533	413	143	154.93	25.24	150.43
NW_001873523.1	1349	2752	1404	190	205.26	26.43	200.1
NW_001873532.1	484	1507	1024	138	121.41	16.56	117.36
NW_001873537.1	2586	2973	388	129	127.16	20.39	123.04
NW_001873538.1	1134	2508	1375	137	131.58	19.58	127.4
NW_001873543.1	26	1133	1108	140	123.97	16.8	119.89
NW_001873544.1	88	963	876	207	189.01	18.77	184.07
NW_001873551.1	80	5523	5444	177	180.42	23.06	175.6
NW_001873551.1	9188	13670	4483	210	252.44	34.33	246.5
NW_001873554.1	2689	3370	682	120	140.57	28.55	136.26
NW_001873564.1	2749	3406	658	123	125.81	21.74	121.7
NW_001873570.1	2049	3117	1069	194	138.21	11.85	133.94
NW_001873576.1	1419	2973	1555	123	118.91	19.45	114.9
NW_001873579.1	360	1635	1276	152	197.85	38.36	192.79
NW_001873584.1	78	10873	10796	173	204.38	31.74	199.23
NW_001873584.1	11083	12262	1180	110	132	29.29	127.81
NW_001873584.1	13258	14656	1399	150	156.95	23.68	152.42
NW_001873592.1	1865	2640	776	152	134.07	16.88	129.85
NW_001873599.1	1	2934	2934	224	172.23	13.67	167.51
NW_001873600.1	918	3350	2433	222	203.02	18.97	197.89
NW_001873610.1	178	3336	3159	113	124.94	24.95	120.85
NW_001873614.1	1510	2969	1460	178	156.85	17.2	152.32
NW_001873615.1	1468	3034	1567	104	106.19	20.87	102.35
NW_001873616.1	1	2949	2949	239	118.62	7.07	114.61
NW_001873652.1	317	1388	1072	131	137.31	23.14	133.04
NW_001873656.1	33	3250	3218	122	141.12	27.93	136.8
NW_001873657.1	2174	2812	639	118	106.33	16.88	102.49
NW_001873658.1	1316	3313	1998	112	110.38	19.81	106.48
NW_001873663.1	103	2411	2309	224	164.66	12.64	160.04
NW_001873669.1	191	3151	2961	140	142.6	22.11	138.26
NW_001873671.1	30	2038	2009	103	120.36	27.21	116.33
NW_001873675.1	42	2963	2922	144	141.89	20.78	137.56
NW_001873676.1	46	3301	3256	162	147.01	17.98	142.61
NW_001873694.1	57	6496	6440	150	136.94	17.99	132.68
NW_001873694.1	7080	8488	1409	149	185.25	34.4	180.36
NW_001873698.1	1298	3316	2019	136	151.81	26.6	147.35
NW_001873700.1	13	899	887	179	210.28	31.55	205.05
NW_001873703.1	546	2954	2409	161	182.17	28.4	177.32
NW_001873707.1	1590	3334	1745	109	106.25	19.28	102.41
NW_001873708.1	1950	3358	1409	140	150.48	24.72	146.04
NW_001873711.1	1886	2381	496	120	114.83	18.98	110.87
NW_001873713.1	227	3255	3029	132	119	17.22	114.98
NW_001873729.1	15	1486	1472	192	180.93	19.82	176.1
NW_001873731.1	97	2138	2042	181	172.31	20.08	167.59
NW_001873741.1	55	3225	3171	150	126.56	15.51	122.44
NW_001873743.1	188	3308	3121	134	107.11	13.87	103.26
NW_001873751.1	1846	3307	1462	112	110.38	19.81	106.48
NW_001873752.1	236	2994	2759	178	162.32	18.38	157.73
NW_001873754.1	2017	2415	399	138	107.72	13.35	103.86
NW_001873755.1	604	3328	2725	171	158.88	18.97	154.33
NW_001873757.1	5	3331	3327	132	119.02	17.23	115
NW_001873775.1	2322	3279	958	169	156.22	18.75	151.7
NW_001873792.1	503	1542	1040	129	127.16	20.39	123.04
NW_001873799.1	1	507	507	128	169.52	37.86	164.83
NW_001873801.1	2626	3271	646	146	121.63	15.1	117.58
NW_001873833.1	331	2916	2586	131	183.09	42.92	178.23
NW_001873840.1	2580	3037	458	100	117.75	27.38	113.75
NW_001873843.1	2231	3324	1094	119	137.71	27.77	133.44
NW_001873858.1	1723	3155	1433	142	116.74	14.69	112.75
NW_001873861.1	1637	3068	1432	133	123.82	18.33	119.74
NW_001873868.1	9	1092	1084	131	207.67	56.31	202.47
NW_001873868.1	2359	3002	644	142	204.91	47.41	199.75
NW_001873874.1	586	1881	1296	114	106.77	18.04	102.92
NW_001873875.1	1491	3262	1772	174	183.87	24.83	179
NW_001873877.1	38	3108	3071	125	137.44	25.28	133.17
NW_001873878.1	2269	3290	1022	157	130.51	15.18	126.34
NW_001873889.1	753	2935	2183	157	152.44	20.46	147.97
NW_001873890.1	322	2215	1894	155	149.7	20.21	145.27
NW_001873900.1	1326	3039	1714	106	129.27	29.94	125.12
NW_001873921.1	27	1550	1524	206	163.29	14.33	158.68
NW_001873921.1	2140	3321	1182	140	135.67	20	131.43
NW_001873923.1	1	459	459	101	119.33	27.66	115.31
NW_001873923.1	2455	3279	825	219	137.49	9.78	133.22
NW_001873928.1	336	2447	2112	130	111.3	15.61	107.39
NW_001873928.1	2564	3289	726	103	104.77	20.67	100.95
NW_001873930.1	163	630	468	122	141.79	28.21	137.46
NW_001873930.1	2614	3266	653	127	124.4	20.07	120.31
NW_001873937.1	1868	2869	1002	130	135.86	22.96	131.61
NW_001873959.1	1	1363	1363	177	126.26	11.78	122.15
NW_001873961.1	388	1150	763	120	132.14	25.11	127.95
NW_001873963.1	36	3235	3200	130	135.86	22.96	131.61
NW_001873976.1	235	2025	1791	196	119.72	9.31	115.7
NW_001873979.1	441	2820	2380	143	122.67	15.89	118.61
NW_001873988.1	558	1656	1099	102	120.92	27.93	116.88
NW_001874003.1	155	3296	3142	115	138.05	29.7	133.78
NW_001874017.1	818	3213	2396	146	126.45	16.22	122.33
NW_001874034.1	411	983	573	148	104.48	11.38	100.67
NW_001874039.1	614	2460	1847	188	196.23	24.48	191.19
NW_001874044.1	1154	3182	2029	150	186.9	34.63	181.98
NW_001874046.1	35606	36723	1118	128	104.22	14.23	100.41
NW_001874053.1	944	3125	2182	171	119.69	11.38	115.67
NW_001874055.1	2066	3222	1157	178	147.05	15.23	142.65
NW_001874098.1	53	1425	1373	145	167.4	29.01	162.74
NW_001874098.1	1728	3290	1563	192	155.1	14.74	150.6
NW_001874110.1	2408	3234	827	114	106.77	18.04	102.92
NW_001874113.1	511	3261	2751	158	119.2	12.8	115.18
NW_001874129.1	107	3245	3139	123	112.86	17.59	108.93
NW_001874132.1	793	1227	435	147	118.38	14.22	114.37
NW_001874133.1	745	2230	1486	162	116.51	11.84	112.53
NW_001874147.1	1906	2847	942	122	132.34	24.44	128.14
NW_001874151.1	284	982	699	134	160.82	30.96	156.24
NW_001874151.1	1130	2933	1804	149	141.55	19.43	137.23
NW_001874161.1	353	3153	2801	176	144.61	15.06	140.24
NW_001874163.1	993	3073	2081	113	111.77	19.98	107.85
NW_001874171.1	1978	3250	1273	154	227.35	51.39	221.88
NW_001874181.1	111	2119	2009	167	159.64	20.02	155.08
NW_001874185.1	70	919	850	185	151.06	14.97	146.61
NW_001874190.1	194	691	498	127	161.77	34.71	157.18
NW_001874190.1	1070	2071	1002	182	108.47	8.93	104.6
NW_001874192.1	2903	3266	364	132	147.37	26.43	142.97
NW_001874202.1	1224	3227	2004	118	118.74	20.86	114.73
NW_001874206.1	144	2927	2784	200	222.7	28.52	217.29
NW_001874212.1	10	1221	1212	108	163.3	46.82	158.69
NW_001874212.1	1653	2859	1207	115	108.11	18.19	104.25
NW_001874219.1	684	2773	2090	149	109.01	12.07	105.13
NW_001874230.1	1926	3235	1310	104	119.4	26.33	115.38
NW_001874236.1	54	1790	1737	140	123.97	16.8	119.89
NW_001874249.1	11	1590	1580	145	179.41	33.79	174.6
NW_001874253.1	281	2101	1821	124	135.32	24.84	131.08
NW_001874260.1	1903	2903	1001	188	265.76	49.44	259.58
NW_001874261.1	2061	3117	1057	130	185.96	45.03	181.06
NW_001874265.1	90	2987	2898	223	112.16	7.17	108.24
NW_001874283.1	1	2255	2255	145	104.55	11.75	100.73
NW_001874284.1	1	1226	1226	177	141.43	14.33	137.11
NW_001874291.1	853	1321	469	186	114.94	9.44	110.98
NW_001874292.1	2409	3171	763	114	129.38	26.37	125.22
NW_001874305.1	244	1350	1107	134	127.51	19.15	123.38
NW_001874306.1	32	3152	3121	131	123.48	18.73	119.4
NW_001874307.1	17	3085	3069	139	186.73	40.11	181.82
NW_001874331.1	227	1172	946	118	126.42	23.65	122.31
NW_001874331.1	1294	1787	494	140	142.6	22.11	138.26
NW_001874335.1	2030	3213	1184	192	113.31	8.84	109.37
NW_001874344.1	163	3201	3039	145	136.17	18.91	131.92
NW_001874351.1	538	1753	1216	127	146.39	28.01	142
NW_001874351.1	1891	3226	1336	122	124.39	21.56	120.3
NW_001874355.1	1060	2784	1725	189	120.66	9.92	116.62
NW_001874363.1	2561	3103	543	119	137.11	27.52	132.85
NW_001874366.1	44	2979	2936	129	156.31	31.29	151.79
NW_001874373.1	440	1563	1124	125	128.67	22.09	124.53
NW_001874384.1	572	1701	1130	139	197.63	45.52	192.57
NW_001874408.1	47	3165	3119	151	231.18	55.41	225.65
NW_001874422.1	25	3234	3210	241	130.21	7.92	126.05
NW_001874433.1	83	3097	3015	105	107.6	21.06	103.74
NW_001874435.1	467	1864	1398	131	156.02	30.27	151.51
NW_001874438.1	321	2778	2458	129	144.63	26.52	140.26
NW_001874448.1	73	3023	2951	140	138.03	20.7	133.76
NW_001874449.1	1161	2972	1812	175	120.79	11.15	116.75
NW_001874458.1	152	3173	3022	147	122.86	15.2	118.79
NW_001874463.1	2151	3065	915	180	126.21	11.47	122.1
NW_001874464.1	10256	12995	2740	121	105.54	15.97	101.71
NW_001874465.1	92	3182	3091	160	129.67	14.53	125.51
NW_001874466.1	431	3127	2697	118	115.91	19.9	111.94
NW_001874473.1	136	1707	1572	112	136.98	30.64	132.72
NW_001874473.1	1836	3073	1238	150	113.81	12.85	109.87
NW_001874480.1	147	1232	1086	130	106.64	14.45	102.8
NW_001874480.1	1469	3158	1690	179	143.82	14.49	139.47
NW_001874515.1	69	3160	3092	106	106.85	20.44	103
NW_001874518.1	1245	1911	667	120	108.93	17.17	105.05
NW_001874519.1	3741	6434	2694	114	113.15	20.16	109.21
NW_001874538.1	804	2704	1901	105	107.6	21.06	103.74
NW_001874545.1	745	2625	1881	120	123.07	21.74	119
NW_001874589.1	91	548	458	113	111.77	19.98	107.85
NW_001874590.1	705	3182	2478	156	120.76	13.36	116.72
NW_001874597.1	7	2776	2770	195	178.96	18.83	174.15
NW_001874598.1	1	3208	3208	173	128.85	12.64	124.7
NW_001874604.1	17	1607	1591	170	137.35	14.55	133.08
NW_001874608.1	78	2046	1969	154	208.27	42.03	203.06
NW_001874623.1	390	3102	2713	150	131.52	16.66	127.34
NW_001874632.1	1	680	680	168	183.5	26.5	178.63
NW_001874642.1	313	1544	1232	176	121.87	11.21	117.82
NW_001874644.1	1433	2415	983	178	167.6	19.59	162.94
NW_001874674.1	1	1801	1801	143	109.59	13	105.71
NW_001874691.1	11	2296	2286	182	143.18	13.97	138.83
NW_001874694.1	17	3111	3095	150	165.42	26.47	160.79
NW_001874703.1	39	3162	3124	144	129.12	17.28	124.97
NW_001874708.1	225	3182	2958	171	134.31	13.84	130.09
NW_001874715.1	179	3010	2832	153	187.93	33.7	183
NW_001874716.1	2007	3117	1111	115	114.27	20.24	110.32
NW_001874732.1	148	3067	2920	121	124.5	21.92	120.41
NW_001874733.1	997	1701	705	107	128.9	29.28	124.75
NW_001874745.1	842	3190	2349	224	225.07	23.11	219.63
NW_001874746.1	28	3185	3158	169	105.8	9.55	101.97
NW_001874759.1	28	2396	2369	138	111.9	14.28	107.98
NW_001874770.1	816	2789	1974	188	107.14	8.4	103.29
NW_001874771.1	5	1325	1321	132	104.74	13.66	100.92
NW_001874790.1	1	2675	2675	113	119.11	22.65	115.09
NW_001874791.1	19	2804	2786	138	103.84	12.54	100.03
NW_001874797.1	1625	2994	1370	180	154.28	16.33	149.79
NW_001874807.1	1912	2833	922	118	135.55	27.29	131.31
NW_001874820.1	2471	3149	679	115	134.01	27.92	129.79
NW_001874846.1	285	1759	1475	117	105.04	16.74	101.22
NW_001874847.1	1208	3122	1915	151	114.96	12.93	111
NW_001874848.1	211	2385	2175	197	260.48	42.56	254.4
NW_001874848.1	2716	3191	476	137	131.58	19.58	127.4
NW_001874849.1	4056	8325	4270	167	212.79	37.45	207.52
NW_001874853.1	1	1615	1615	157	176.04	27.7	171.27
NW_001874864.1	229	2898	2670	160	163.65	22.84	159.04
NW_001874866.1	2133	2868	736	129	115.14	16.84	111.18
NW_001874868.1	761	1997	1237	146	105.66	11.83	101.83
NW_001874870.1	1508	3128	1621	162	132.08	14.71	127.89
NW_001874889.1	991	1461	471	109	121.75	25.23	117.7
NW_001874911.1	44	953	910	149	135.63	17.87	131.39
NW_001874918.1	1392	3104	1713	153	121.3	13.9	117.25
NW_001874930.1	1136	3039	1904	188	312.99	73.33	305.71
NW_001874932.1	2412	3199	788	164	194.15	31.53	189.14
NW_001874942.1	1888	3100	1213	135	104.22	13.07	100.41
NW_001874978.1	80	2771	2692	169	120.83	11.77	116.79
NW_001874979.1	52	2969	2918	141	125.25	16.92	121.15
NW_001875013.1	1123	3088	1966	127	121.81	19.26	117.76
NW_001875020.1	11	2886	2876	146	184.26	35.38	179.38
NW_001875023.1	2316	3067	752	230	219.8	20.85	214.44
NW_001875041.1	43	688	646	119	148.45	32.54	144.03
NW_001875041.1	1055	2813	1759	153	189.47	34.32	184.52
NW_001875045.1	467	3081	2615	195	191.5	21.62	186.52
NW_001875050.1	115	2262	2148	113	105.44	17.88	101.61
NW_001875060.1	2074	2899	826	117	162.35	40.56	157.76
NW_001875063.1	703	2704	2002	109	105.19	18.92	101.37
NW_001875067.1	1886	2613	728	110	107.62	19.46	103.76
NW_001875087.1	1	1356	1356	139	113.11	14.38	109.18
NW_001875088.1	349	1429	1081	121	135.93	26.22	131.68
NW_001875088.1	1587	2824	1238	142	126.54	17.04	122.42
NW_001875096.1	348	2335	1988	162	183.71	28.57	178.84
NW_001875104.1	2507	3063	557	149	120.79	14.41	116.75
NW_001875116.1	17	1601	1585	141	137.04	20.15	132.78
NW_001875145.1	51	2184	2134	115	114.55	20.34	110.6
NW_001875149.1	34	781	748	193	155.09	14.6	150.59
NW_001875163.1	1705	3042	1338	124	142.98	27.86	138.64
NW_001875181.1	1018	3130	2113	149	141.55	19.43	137.23
NW_001875182.1	44	3015	2972	159	113.2	11.62	109.26
NW_001875185.1	442	2224	1783	216	247.33	30.79	241.51
NW_001875187.1	1336	2831	1496	122	124.39	21.56	120.3
NW_001875197.1	75	960	886	126	116.82	18.02	112.83
NW_001875207.1	23	2398	2376	149	135.63	17.87	131.39
NW_001875222.1	279	2426	2148	190	140.79	12.64	136.48
NW_001875232.1	866	2782	1917	138	139.76	21.8	135.46
NW_001875233.1	47	1926	1880	168	160.99	20.14	156.41
NW_001875239.1	341	2113	1773	126	191.97	50.92	186.99
NW_001875249.1	196	2794	2599	142	132.17	18.52	127.98
NW_001875250.1	149	2351	2203	184	154.43	15.74	149.94
NW_001875251.1	151	2960	2810	110	107.62	19.46	103.76
NW_001875253.1	1740	2750	1011	177	111.2	9.64	107.29
NW_001875264.1	1589	3089	1501	116	143.51	31.72	139.16
NW_001875274.1	544	3090	2547	139	141.18	21.96	136.86
NW_001875280.1	737	1331	595	178	120.87	10.88	116.83
NW_001875280.1	1459	2841	1383	137	110.7	14.17	106.8
NW_001875286.1	102	2658	2557	134	173.61	36.6	168.87
NW_001875298.1	56	428	373	159	137.83	16.43	133.56
NW_001875302.1	893	1531	639	142	145.44	22.43	141.06
NW_001875302.1	1904	3052	1149	101	131.79	33.82	127.6
NW_001875303.1	12	3074	3063	158	108.85	11.01	104.98
NW_001875308.1	1282	3111	1830	121	140.22	27.98	135.92
NW_001875315.1	1	2317	2317	224	139.86	9.71	135.56
NW_001875317.1	365	1900	1536	171	126.58	12.49	122.46
NW_001875325.1	261	3054	2794	123	155.71	33.91	151.2
NW_001875326.1	164	1621	1458	114	112.88	20.06	108.95
NW_001875351.1	789	1857	1069	132	157.61	30.5	153.08
NW_001875352.1	1	948	948	156	157.96	22.27	153.42
NW_001875357.1	1	833	833	109	121.75	25.23	117.7
NW_001875362.1	1	3081	3081	133	110.29	14.78	106.4
NW_001875376.1	1575	2055	481	205	175.77	16.58	171.01
NW_001875397.1	53	2014	1962	132	144.64	25.41	140.27
NW_001875397.1	2261	3074	814	141	115.53	14.58	111.56
NW_001875417.1	961	3003	2043	115	135.32	28.49	131.08
NW_001875419.1	134	688	555	138	147.53	24.37	143.12
NW_001875420.1	447	1213	767	172	166.46	20.61	161.81
NW_001875430.1	1	578	578	114	113.15	20.16	109.21
NW_001875433.1	121	2793	2673	191	158.38	15.45	153.83
NW_001875444.1	172	1369	1198	132	113.81	15.85	109.87
NW_001875445.1	30	1507	1478	153	140.88	18.35	136.57
NW_001875456.1	2140	2793	654	114	131.19	27.14	127.01
NW_001875457.1	67	2042	1976	180	164.95	18.59	160.32
NW_001875458.1	386	3079	2694	121	138.32	27.19	134.04
NW_001875464.1	362	2989	2628	147	138.85	19.17	134.56
NW_001875466.1	2193	3122	930	166	124.59	12.75	120.5
NW_001875484.1	7	650	644	216	179.82	15.76	175
NW_001875485.1	1296	2665	1370	223	198.73	18.03	193.66
NW_001875508.1	150	769	620	196	164.54	15.86	159.92
NW_001875511.1	1521	3034	1514	118	126.42	23.65	122.31
NW_001875524.1	40	3121	3082	224	259.84	31.92	253.76
NW_001875525.1	2503	3011	509	134	111.52	14.89	107.61
NW_001875569.1	334	1534	1201	134	134.13	21.17	129.91
NW_001875569.1	1913	2473	561	131	123.48	18.73	119.4
NW_001875582.1	251	2949	2699	130	106.64	14.45	102.8
NW_001875590.1	2131	2949	819	183	153.19	15.66	148.71
NW_001875592.1	85	1523	1439	186	201.6	26.53	196.49
NW_001875618.1	237	2527	2291	182	156.8	16.52	152.27
NW_001875621.1	295	2787	2493	182	119.1	10.28	115.08
NW_001875626.1	144	2109	1966	113	142.3	32.66	137.97
NW_001875627.1	1482	2160	679	167	166.3	21.76	161.66
NW_001875628.1	1	1887	1887	174	119.71	11.09	115.69
NW_001875631.1	1794	3016	1223	178	134.56	13	130.33
NW_001875634.1	2277	3081	805	137	110.7	14.17	106.8
NW_001875643.1	92	797	706	124	135.32	24.84	131.08
NW_001875645.1	1206	2838	1633	120	152.35	33.86	147.88
NW_001875663.1	1	4242	4242	127	139.81	25.44	135.51
NW_001875666.1	101	2983	2883	123	112.86	17.59	108.93
NW_001875668.1	693	2760	2068	130	111.3	15.61	107.39
NW_001875675.1	321	2946	2626	128	119.47	18.3	115.45
NW_001875711.1	672	1824	1153	154	136.64	17.1	132.39
NW_001875718.1	857	1369	513	185	108.95	8.79	105.07
NW_001875734.1	565	1533	969	138	103.84	12.54	100.03
NW_001875743.1	670	2679	2010	121	110.24	17.31	106.35
NW_001875755.1	21	3052	3032	159	162.22	22.7	157.63
NW_001875764.1	1589	2903	1315	109	117.89	23.64	113.89
NW_001875769.1	1969	3020	1052	174	129.99	12.71	125.83
NW_001875777.1	176	1265	1090	135	112.74	15	108.81
NW_001875778.1	82	3041	2960	171	130.2	13.11	126.04
NW_001875782.1	304	1180	877	165	170.81	23.55	166.11
NW_001875783.1	1	2084	2084	176	154.29	17	149.8
NW_001875785.1	1017	3069	2053	131	123.48	18.73	119.4
NW_001875786.1	79	664	586	127	124.4	20.07	120.31
NW_001875811.1	1529	2675	1147	171	113.47	10.45	109.53
NW_001875813.1	113	1882	1770	118	106.33	16.88	102.49
NW_001875816.1	2289	3070	782	185	191.89	24.09	186.91
NW_001875818.1	13	2983	2971	136	136.94	21.49	132.68
NW_001875825.1	1312	2873	1562	150	105.73	11.37	101.9
NW_001875827.1	892	1476	585	138	111.9	14.28	107.98
NW_001875870.1	1650	3060	1411	142	194.06	41.97	189.05
NW_001875883.1	111	822	712	124	156.75	33.89	152.23
NW_001875893.1	241	1298	1058	125	121.65	19.76	117.6
NW_001875897.1	467	2999	2533	161	118.92	12.37	114.91
NW_001875905.1	654	2675	2022	163	124.96	13.2	120.86
NW_001875906.1	6	2946	2941	208	165.67	14.47	161.03
NW_001875909.1	1146	1617	472	116	117.4	21.02	113.41
NW_001875926.1	47	2567	2521	144	110.75	13.09	106.85
NW_001875936.1	55	450	396	179	169.6	19.86	164.91
NW_001875941.1	2716	4455	1740	163	133.29	14.8	129.08
NW_001875946.1	198	699	502	135	122.93	17.62	118.86
NW_001875970.1	148	2778	2631	134	190.19	44.76	185.23
NW_001875978.1	1113	3023	1911	138	116.44	15.33	112.46
NW_001875980.1	13	2156	2144	159	128.46	14.44	124.32
NW_001875990.1	174	1692	1519	135	122.93	17.62	118.86
NW_001876004.1	203	3005	2803	236	250.1	26.15	244.22
NW_001876008.1	85	2994	2910	139	152.95	25.93	148.47
NW_001876011.1	259	2759	2501	170	196.13	29.98	191.09
NW_001876029.1	1819	2675	857	155	156.55	22.13	152.03
NW_001876035.1	48	1516	1469	138	103.84	12.54	100.03
NW_001876035.1	1987	2900	914	119	124.47	22.57	120.38
NW_001876047.1	109	3022	2914	183	163.28	17.68	158.67
NW_001876050.1	1041	2983	1943	106	113.46	23	109.52
NW_001876051.1	1015	2842	1828	184	138.55	12.95	134.27
NW_001876053.1	162	2936	2775	174	176.16	22.67	171.39
NW_001876054.1	334	2391	2058	155	227.3	50.73	221.83
NW_001876076.1	1696	2406	711	188	119.64	9.87	115.62
NW_001876088.1	94	828	735	130	154.42	30.04	149.93
NW_001876107.1	4053	4775	723	100	117.75	27.38	113.75
NW_001876107.1	4998	8318	3321	150	126.56	15.51	122.44
NW_001876115.1	1663	2723	1061	122	124.39	21.56	120.3
NW_001876116.1	2163	2956	794	177	155.57	17.1	151.06
NW_001876124.1	779	1281	503	177	173.34	21.21	168.61
NW_001876127.1	1032	1968	937	104	114.21	24.08	110.26
NW_001876137.1	319	2209	1891	126	111.29	16.45	107.38
NW_001876141.1	7203	10506	3304	182	161.99	17.58	157.4
NW_001876145.1	159	1809	1651	120	121.56	21.21	117.51
NW_001876150.1	81	1938	1858	147	114.24	13.36	110.29
NW_001876154.1	244	1926	1683	124	103.86	14.89	100.05
NW_001876155.1	379	1260	882	221	190.92	16.95	185.95
NW_001876167.1	1	1651	1651	189	108.09	8.44	104.23
NW_001876170.1	993	2805	1813	175	134.97	13.44	130.74
NW_001876173.1	275	2914	2640	202	128.4	9.91	124.26
NW_001876180.1	586	1906	1321	126	111.29	16.45	107.38
NW_001876181.1	1727	2915	1189	109	146.13	36.76	141.74
NW_001876185.1	1411	4941	3531	221	201.7	18.89	196.58
NW_001876186.1	243	1858	1616	127	118.14	18.16	114.14
NW_001876206.1	53	2065	2013	180	126.21	11.47	122.1
NW_001876218.1	3598	5734	2137	178	138.47	13.67	134.19
NW_001876221.1	1	2890	2890	120	121.56	21.21	117.51
NW_001876237.1	433	2870	2438	134	127.51	19.15	123.38
NW_001876245.1	493	1081	589	155	137.93	17.21	133.66
NW_001876259.1	1951	2701	751	194	128.7	10.56	124.56
NW_001876263.1	8045	10686	2642	121	115.23	18.83	111.27
NW_001876265.1	8	2985	2978	125	143.28	27.57	138.93
NW_001876269.1	950	2615	1666	159	106.82	10.59	102.97
NW_001876270.1	24	2384	2361	120	117.85	19.95	113.85
NW_001876285.1	36	4277	4242	152	129.05	15.71	124.9
NW_001876285.1	6167	9518	3352	153	113.51	12.39	109.57
NW_001876297.1	60	1504	1445	121	116.19	19.13	112.21
NW_001876303.1	2324	2978	655	147	118.38	14.22	114.37
NW_001876321.1	240	2873	2634	143	160.14	27.08	155.57
NW_001876333.1	108	1055	948	129	110.05	15.49	106.16
NW_001876334.1	1992	3005	1014	179	236.01	41.28	230.39
NW_001876341.1	1	2991	2991	131	112.55	15.73	108.62
NW_001876347.1	391	1754	1364	191	132.57	11.34	128.37
NW_001876354.1	58	2787	2730	145	142.56	20.71	138.22
NW_001876361.1	395	1890	1496	112	136.98	30.64	132.72
NW_001876361.1	2289	2809	521	129	110.05	15.49	106.16
NW_001876362.1	1142	2426	1285	171	188.01	26.97	183.08
NW_001876364.1	318	1431	1114	181	138.01	13.22	133.74
NW_001876373.1	808	2920	2113	138	116.44	15.33	112.46
NW_001876374.1	2134	2855	722	123	133.83	24.64	129.61
NW_001876375.1	1914	2762	849	118	112.13	18.66	108.21
NW_001876382.1	1398	2847	1450	152	223.58	50.73	218.16
NW_001876392.1	1321	2048	728	152	124.41	14.7	120.32
NW_001876395.1	1888	2938	1051	112	104.12	17.72	100.31
NW_001876399.1	1	559	559	125	105.09	15.01	101.27
NW_001876412.1	12	2174	2163	171	126.58	12.49	122.46
NW_001876438.1	1795	2852	1058	130	116.43	16.97	112.45
NW_001876439.1	102	645	544	169	194.57	29.8	189.55
NW_001876467.1	212	2467	2256	130	111.3	15.61	107.39
NW_001876477.1	87	2797	2711	217	208.51	20.94	203.3
NW_001876486.1	606	1063	458	119	148.45	32.54	144.03
NW_001876497.1	616	2860	2245	190	157.15	15.37	152.62
NW_001876506.1	189	847	659	132	131.33	20.86	127.15
NW_001876512.1	26	569	544	101	109.74	23.39	105.85
NW_001876512.1	898	2245	1348	131	137.31	23.14	133.04
NW_001876527.1	141	2836	2696	139	141.18	21.96	136.86
NW_001876547.1	370	2338	1969	154	162.77	24.31	158.17
NW_001876548.1	27	1338	1312	128	108.81	15.37	104.94
NW_001876560.1	256	2909	2654	172	204.16	32.04	199.01
NW_001876580.1	1785	2775	991	137	120.13	16.44	116.1
NW_001876589.1	857	2852	1996	134	116.33	16.09	112.35
NW_001876604.1	1114	2924	1811	154	162.77	24.31	158.17
NW_001876619.1	75	1731	1657	158	136.57	16.33	132.32
NW_001876621.1	1566	2301	736	174	126.38	12.12	122.27
NW_001876635.1	1	2889	2889	187	163.13	16.97	158.53
NW_001876648.1	323	1841	1519	192	220.17	30.27	214.8
NW_001876648.1	2452	2936	485	162	174.55	25.56	169.8
NW_001876650.1	107	1295	1189	145	120.4	14.99	116.36
NW_001876653.1	129	2536	2408	142	126.54	17.04	122.42
NW_001876654.1	616	2905	2290	106	132.3	31.4	128.11
NW_001876660.1	343	1904	1562	186	123.27	10.5	119.2
NW_001876672.1	92	1920	1829	178	130.86	12.4	126.68
NW_001876687.1	1742	2839	1098	113	138.6	30.91	134.32
NW_001876701.1	78	1888	1811	126	116.82	18.02	112.83
NW_001876703.1	1	1435	1435	133	171.91	36.33	167.2
NW_001876708.1	469	2314	1846	137	110.7	14.17	106.8
NW_001876713.1	46	2873	2828	164	130.17	14.04	126.01
NW_001876734.1	175	2757	2583	152	205.53	41.84	200.36
NW_001876736.1	1	1089	1089	183	140.33	13.36	136.02
NW_001876773.1	580	1715	1136	148	128.98	16.44	124.83
NW_001876774.1	706	2906	2201	146	121.63	15.1	117.58
NW_001876797.1	24	2837	2814	148	104.48	11.38	100.67
NW_001876801.1	199	833	635	114	106.77	18.04	102.92
NW_001876811.1	1684	2715	1032	139	149.71	24.78	145.28
NW_001876815.1	16	2761	2746	190	130.58	11.15	126.41
NW_001876816.1	785	1749	965	131	123.48	18.73	119.4
NW_001876825.1	2378	2884	507	131	123.48	18.73	119.4
NW_001876831.1	281	2815	2535	154	111.08	11.83	107.17
NW_001876835.1	738	1172	435	128	108.81	15.37	104.94
NW_001876839.1	23	1742	1720	166	141.66	16.04	137.34
NW_001876843.1	62	1897	1836	174	166.05	20.07	161.41
NW_001876853.1	835	2557	1723	180	170.95	19.97	166.24
NW_001876866.1	747	1787	1041	119	107.63	17.02	103.77
NW_001876872.1	21	1821	1801	154	142.21	18.47	137.88
NW_001876877.1	416	1967	1552	162	113.17	11.29	109.23
NW_001876878.1	17	2697	2681	172	114.52	10.51	110.57
NW_001876902.1	84	2383	2300	210	163.88	13.96	159.27
NW_001876906.1	26	2356	2331	138	111.9	14.28	107.98
NW_001876906.1	2559	5500	2942	146	194.27	39.86	189.26
NW_001876906.1	5864	10157	4294	109	132.12	29.82	127.93
NW_001876910.1	1154	1875	722	146	148.18	22.12	143.77
NW_001876919.1	58	2724	2667	149	109.01	12.07	105.13
NW_001876925.1	1	2863	2863	104	129.01	30.82	124.86
NW_001876938.1	49	1270	1222	151	138.25	18.11	133.97
NW_001876938.1	1641	2715	1075	135	143.13	23.84	138.78
NW_001876944.1	1	2063	2063	206	138.34	10.81	134.06
NW_001876969.1	68	1181	1114	110	123.26	25.46	119.19
NW_001876970.1	1760	2887	1128	185	113.94	9.39	109.99
NW_001876973.1	5605	6097	493	150	190.62	36.2	185.65
NW_001876975.1	2252	2930	679	117	134.01	27.06	129.79
NW_001876979.1	1	401	401	123	107.47	16.06	103.62
NW_001876985.1	19	1336	1318	168	119.73	11.7	115.71
NW_001876986.1	55	1510	1456	135	117.59	16.2	113.59
NW_001876992.1	2084	2604	521	102	133.5	34.15	129.29
NW_001877015.1	5724	6928	1205	122	106.21	15.93	102.37
NW_001877015.1	9011	9839	829	162	116.51	11.84	112.53
NW_001877022.1	3223	5844	2622	163	195.95	32.59	190.91
NW_001877022.1	6721	9109	2389	173	155.79	17.87	151.28
NW_001877025.1	117	2435	2319	142	112.43	13.74	108.51
NW_001877037.1	7709	9779	2071	102	111.22	23.62	107.31
