# Supplementary material for: The major horse satellite DNA family is associated with centromere competence
Source: Mol Cytogenet. 2016 Apr 27;9:35. doi: 10.1186/s13039-016-0242-z (PMC4847189; doi:10.1186/s13039-016-0242-z)
Supplement: Additional file 2: Table S2. — un-normalized read counts from ChIP-seq experiment and input control. (XLS 27 kb) [file 13039_2016_242_MOESM2_ESM.xls]

## Sheet: Foglio1
	ChIP	Input
Total raw reads	78207302	41155660
37cen	33902776	2732654
2PI	885768	1466598
EC137	6768	19754
ERE-1	293528	143002
